# Supplementary material for: NMR Metabolomics Reveal Urine Markers of Microbiome Diversity and Identify Benzoate Metabolism as a Mediator between High Microbial Alpha Diversity and Metabolic Health
Source: Metabolites. 2022 Mar 31;12(4):308. doi: 10.3390/metabo12040308 (PMC9025190; doi:10.3390/metabo12040308)
Supplement: Supplementary file 1 [file metabolites-12-00308-s001.zip]

Archive with 1 entries (1 files):
- metabolites-1634532-supplementary.xlsx
