# Supplementary material for: NMR Metabolomics Reveal Urine Markers of Microbiome Diversity and Identify Benzoate Metabolism as a Mediator between High Microbial Alpha Diversity and Metabolic Health
Source: Metabolites. 2022 Mar 31;12(4):308. doi: 10.3390/metabo12040308 (PMC9025190; doi:10.3390/metabo12040308)
Supplement: Supplementary file 1 [file metabolites-12-00308-s001.zip › metabolites-1634532-supplementary.xlsx]

## Sheet: Overview
Supplemental Tables Overview
Table S1: Descriptive Statistics on urinary metabolites measured included and excluded into analyses
Table S2: Association analyses between genus presences and urinary metabolite concentrations
Table S3: Association analyses between genus abundances and urinary metabolite concentrations
Table S4: Summary statistics for metabolite Shannon diversity associations
Table S5: Summary statistics for metabolite species richness associations
Table S6: Overview on performances on predicting metabolite concentrations from genus abundances via elastic net regression methodologies
Table S7: Sample characteristics of the utilized metagenomic data from Yachida et al. 2019*
Table S8: Lists of strains from AGORA2 producing benzoate, formate, and 4-hydroxyphenylacetate

## Sheet: Table S1
Table S1: Descriptive Statistics on urinary metabolites measured included and excluded into analyses
Metabolite	HDMB identifier	Missing, in %	Mean mmol/mol creatinine (SD)	Included
Citrate	HMDB0000094	0	256.1877694(125.1024637)	Yes
Creatinine	HMDB0000562	0	7.912767185(5.795565745)	Yes
Dimethylamine	HMDB0000087	0	38.07088439(11.71067389)	Yes
Glycine	HMDB0000123	0	107.8699742(94.57644696)	Yes
Hippurate	HMDB0000714	0	324.9914918(312.5726009)	Yes
Methanol	HMDB0001875	0	26.69211959(18.97103866)	Yes
Urea	HMDB0000294	0	3358.64324(1194.04805)	Yes
Trimethyl-N-Oxide	HMDB0000925	0.105152	49.4756246(75.41525888)	Yes
2-Hydroxyisobutyrate	HMDB0242161	0.42061	5.698820075(1.738990338)	Yes
3-Hydroxyisovalerate	HMDB0000754	0.525762	5.935074435(2.266686615)	Yes
Alanine	HMDB0000161	0.525762	19.17500599(10.02206759)	Yes
Cis-Aconitate	HMDB0000072	0.630915	18.78736521(6.060086951)	Yes
Lactate	HMDB0000190	0.736067	12.22474067(13.51168179)	Yes
Glycolate	HMDB0000115	1.47213	44.6609961(16.51109415)	Yes
Formate	HMDB0000142	1.78759	15.73689(10.21122557)	Yes
Threonine	HMDB0000167	1.78759	9.090901515(4.590545599)	Yes
N-N-Dimethylglycine	HMDB0000092	1.89274	3.14736096(2.506580888)	Yes
Ethanolamine	HMDB0000149	2.62881	33.57335059(7.769965007)	Yes
Carnitine	HMDB0000062	3.15457	12.43254101(10.43703478)	Yes
Histidine	HMDB0000177	3.89064	52.77919597(28.69472481)	Yes
Succinate	HMDB0000254	4.83701	4.240253767(3.474175011)	Yes
Acetate	HMDB0000042	5.67823	8.296162292(23.82553638)	Yes
Betaine	HMDB0000043	7.99159	9.966285915(7.888330702)	Yes
Trigonelline	HMDB0000875	8.6225	41.29630028(38.59332796)	Yes
Pyroglutamate	HMDB0000267	12.3028	17.60359783(5.047150709)	Yes
Hypoxanthine	HMDB0000157	14.0904	10.66905566(6.285586867)	Yes
4-Hydroxyphenylacetate	HMDB0060390	17.7708	10.26603436(9.703869665)	Yes
Tyrosine	HMDB0000158	20.5047	10.24432887(4.250078988)	Yes
Glucose	HMDB0000122	21.6614	145.9563464(695.0656665)	Yes
Acetone	HMDB0001659	22.082	3.090853054(3.32670497)	Yes
Indoxylsulfate	HMDB0000682	23.2387	28.91962038(15.10481303)	Yes
Taurine	HMDB0000251	23.8696	60.86333234(86.2034231)	Yes
Methylamine	HMDB0000164	24.7108	3.552040349(2.193952538)	Yes
Tau-Methyl-Histidine	HMDB0000001	26.7087	22.79479884(6.520059861)	Yes
O-Acetylcarnitine	HMDB0000201	32.1767	5.626084427(3.414440144)	Yes
pi-Methyl-Histidine	HMDB0000479	32.7024	44.72312461(50.35922949)	Yes
Uracil	HMDB0000300	33.9642	8.67204951(3.437291511)	Yes
O-Phosphocholine	HMDB0001565	34.49	2.865811241(1.236299564)	Yes
1-Methylnicotinamide	HMDB0000699	35.5789	6.91228458(4.07335918)	Yes
Valine	HMDB0000883	36.3828	3.510525458(1.418178805)	Yes
3-Aminoisobutyrate	HMDB0003911	37.6446	16.22995629(21.67680312)	Yes
Choline	HMDB0000097	46.4774	2.956484157(1.245636365)	Yes
Creatine	HMDB0000064	52.9968	50.38613275(68.73429741)	No
3-Hydroxymandelate	HMDB0000750	58.6751	26.35076853(19.38320449)	No
Trans-Aconitate	HMDB0000958	61.6193	5.612918647(1.98115953)	No
Anhydro-beta-D-glucose	HMDB0000640	64.7739	156.8374939(100.6414642)	No
Tartate	HMDB0000956	71.6088	5.555362093(6.670484183)	No
Lysine	HMDB0000182	81.4932	22.14246469(31.35193617)	No
Aspartate	HMDB0000191	82.3344	7.047190944(5.18748273)	No
Mannitol	HMDB0000765	85.9096	232.6975446(284.902056)	No
Isopropanol	HMDB0000863	86.6456	2.443980531(2.89662783)	No
Propylene-Glycol	HMDB0001881	91.3775	6.667862948(5.326901953)	No
Ethanol	HMDB0000108	91.5878	128.9038254(776.8866263)	No
Galactose	HMDB0000143	92.1136	16.07791225(6.655663675)	No
Sucrose	HMDB0000258	94.8475	13.69732801(27.09706068)	No
Maleate	HMDB0000176	96.0042	3.67814902(7.213344569)	No
Salicylate	HMDB0001895	96.8454	65.45308075(35.7444284)	No
Xylose	HMDB0000098	98.633	36.41286285(29.47168455)	No
Benzoate	HMDB0001870	99.8948	170.0321198(NA)	No
SD=standard deviation

## Sheet: Table S2
Table S2: Association analyses between genus presences and urinary metabolite concentrations
Metabolite	Genus	Share of non-zero metabolite measurements	Share of microbiomes with genus detected	b(95% confidence interval)	p-value	FDR
hippurate	Catabacter	1	0.760252	.461145228(.3496298359,.5726606201)	5.27619e-16	9.76623e-13
hippurate	Barnesiella	1	0.729758	.2746616711(.1674050437,.3819182985)	5.19261e-07	0.000480576
succinate	Eisenbergiella	0.949799	0.491713	.1683611466(.0859729095,.2507493838)	6.19637e-05	0.0382316
hippurate	Intestinibacter	1	0.378549	.1910280652(.0919463119,.2901098184)	0.000157599	0.0729288
trigonelline	Slackia	0.911647	0.347526	.2036374497(.0967844527,.3104904468)	0.000187533	0.0729288
hippurate	Turicibacter	1	0.341746	.1915446385(.0904095354,.2926797415)	0.000205571	0.0729288
indoxylsulfate	Romboutsia	0.768072	0.375342	-.1186925476(-.1845695535,-.0528155418)	0.000413483	0.109337
indoxylsulfate	Turicibacter	0.768072	0.330137	-.1202807693(-.1871455164,-.0534160222)	0.000422343	0.109337
uracil	Clostridium XVIII	0.660643	0.538217	.1067990196(.0465924616,.1670055776)	0.00050756	0.109337
taurine	Romboutsia	0.763052	0.412983	.1652734903(.0718207361,.2587262445)	0.000527783	0.109337
taurine	Eggerthella	0.763052	0.65884	-.1713921561(-.2683360145,-.0744482977)	0.000529988	0.109337
creatinine	Oxalobacter	1	0.316509	-.0638787097(-.1005731423,-.0271842771)	0.000644974	0.109337
hippurate	Anaerovorax	1	0.663512	.1739738308(.0714406069,.2765070547)	0.000882348	0.116659
hypoxanthine	Holdemanella	0.860442	0.499388	-.1259891463(-.2011728622,-.0508054303)	0.00102196	0.12611
cis-aconitate	Butyricimonas	0.991968	0.637037	-.0720873241(-.1158581378,-.0283165103)	0.00124695	0.144257
ethanolamine	Slackia	0.973896	0.343413	-.072644351(-.1173812129,-.0279074891)	0.0014595	0.158914
indoxylsulfate	Intestinibacter	0.768072	0.376712	-.1051068827(-.170427273,-.0397864924)	0.00161174	0.165741
3-hydroxyisovalerate	Oxalobacter	0.99498	0.318182	-.0814566745(-.1332193284,-.0296940206)	0.00204024	0.198762
4-hydroxyphenylacetate	Coprobacter	0.821285	0.611253	-.1028753036(-.1683093,-.0374413073)	0.00205992	0.198762
Lactate	Akkermansia	0.992972	0.463983	.1192057898(.0415737022,.1968378775)	0.00261619	0.230599
uracil	Prevotella	0.660643	0.552548	-.0941428576(-.1554758069,-.0328099082)	0.00262591	0.230599
hypoxanthine	Dorea	0.860442	0.712362	-.1222968392(-.2022364476,-.0423572308)	0.00271329	0.230599
trigonelline	Ethanoligenens	0.911647	0.233602	.179873997(.0616528498,.2980951442)	0.00286284	0.230599
glycine	Akkermansia	1	0.463722	.112558653(.0380510031,.1870663029)	0.00306725	0.230599
trimethylamine-N-oxide	Romboutsia	0.998996	0.388421	-.124526859(-.2083900631,-.0406636549)	0.00361067	0.257052
4-hydroxyphenylacetate	Olsenella	0.821285	0.350384	-.1010867403(-.1692422113,-.0329312692)	0.0036494	0.257052
4-hydroxyphenylacetate	Bilophila	0.821285	0.741688	-.1077611323(-.1804575034,-.0350647612)	0.0036685	0.257052
Methylamine	Prevotella	0.754016	0.550279	.0899016332(.0289729088,.1508303575)	0.00382836	0.257052
Methylamine	Senegalimassilia	0.754016	0.27514	.0997959254(.0321387808,.1674530701)	0.00384025	0.257052
L-carnitine	Victivallis	0.96988	0.339848	-.1760571955(-.2957648143,-.0563495766)	0.00394444	0.257052
1-Methylnicotinamide	Clostridium XVIII	0.643574	0.519608	.0929325433(.0295076421,.1563574444)	0.00408125	0.257052
Methanol	Streptococcus	1	0.70347	.1032220072(.0326547592,.1737892551)	0.00414474	0.257052
ethanolamine	Butyricimonas	0.973896	0.641469	-.0635068722(-.107023605,-.0199901393)	0.00423232	0.257052
creatinine	Dorea	1	0.729758	-.0552436246(-.0932566848,-.0172305644)	0.00439429	0.257052
hypoxanthine	Olsenella	0.860442	0.351285	-.1123418476(-.1899999546,-.0346837405)	0.00457791	0.257052
Dimethylamine	Dorea	1	0.729758	-.0591285838(-.1000973471,-.0181598205)	0.0046732	0.257052
L-carnitine	Fusibacter	0.96988	0.371336	-.1681982798(-.2850941149,-.0513024448)	0.00480028	0.257052
Acetate	Anaerovorax	0.942771	0.662207	.1081555666(.0329664626,.1833446707)	0.00481278	0.257052
uracil	Gordonibacter	0.660643	0.224522	.1042041184(.0317560555,.1766521812)	0.00481627	0.257052
Methanol	Clostridium XVIII	1	0.546793	.0930632059(.0278141763,.1583122355)	0.00518272	0.257052
hippurate	Intestinimonas	1	0.651945	.1444490437(.0428591313,.2460389562)	0.00532246	0.257052
indoxylsulfate	Sutterella	0.768072	0.531507	.0913581322(.0268302435,.155886021)	0.00552181	0.257052
4-hydroxyphenylacetate	Barnesiella	0.821285	0.721228	-.0991020582(-.1696397549,-.0285643615)	0.00589339	0.257052
formate	Haemophilus	0.982932	0.452891	.0760762104(.0219092766,.1302431442)	0.00591017	0.257052
tau-methyl-histidine	Desulfovibrio	0.731928	0.239598	-.0759841768(-.1301092856,-.0218590679)	0.00593196	0.257052
cis-aconitate	Dorea	0.991968	0.728042	-.0657944308(-.1127602934,-.0188285682)	0.00603798	0.257052
2-hydroxyisobutyrate	Oxalobacter	0.995984	0.314678	-.0701079071(-.1203050459,-.0199107683)	0.00619295	0.257052
4-hydroxyphenylacetate	Veillonella	0.821285	0.241688	.1033505118(.0289227862,.1777782374)	0.00649647	0.257052
tau-methyl-histidine	Oxalobacter	0.731928	0.304161	-.0698135315(-.1202569656,-.0193700974)	0.0066761	0.257052
succinate	Eggerthella	0.949799	0.666298	-.1172116774(-.2034350249,-.0309883299)	0.00771333	0.274565
indoxylsulfate	Clostridium sensu stricto	0.768072	0.486301	-.0868064103(-.1507500234,-.0228627972)	0.00779687	0.274565
4-hydroxyphenylacetate	Oxalobacter	0.821285	0.309463	-.0935936827(-.1630602395,-.0241271259)	0.00827353	0.283598
ethanolamine	Oxalobacter	0.973896	0.316415	-.0606138755(-.1056851109,-.0155426402)	0.00839268	0.283598
formate	Escherichia/Shigella	0.982932	0.557816	.073371419(.0186463822,.1280964558)	0.00859442	0.284076
Methanol	Oxalobacter	1	0.316509	-.0940944852(-.1644305014,-.0237584691)	0.00874126	0.284076
Methylamine	Intestinibacter	0.754016	0.379888	-.0818994153(-.1431694396,-.020629391)	0.00879616	0.284076
Acetate	Intestinimonas	0.942771	0.654404	.0994567904(.0248981103,.1740154706)	0.0089365	0.284076
4-hydroxyphenylacetate	Catabacter	0.821285	0.753197	-.1001551093(-.1754946523,-.0248155662)	0.00917288	0.284076
2-hydroxyisobutyrate	Dorea	0.995984	0.728617	-.0678159331(-.1196673144,-.0159645519)	0.0103647	0.314509
cis-aconitate	Barnesiella	0.991968	0.731217	-.0614986844(-.1086120166,-.0143853522)	0.0105152	0.314509
D-Glucose	Akkermansia	0.783133	0.453691	.1468859922(.0338072072,.2599647771)	0.0108985	0.32021
trimethylamine-N-oxide	Phascolarctobacterium	0.998996	0.434737	.1067227303(.0245097071,.1889357535)	0.0109504	0.32021
cis-aconitate	Eisenbergiella	0.991968	0.49418	.0548270916(.0122461321,.0974080511)	0.0116146	0.330748
formate	Holdemanella	0.982932	0.489293	.0714387832(.0157421776,.1271353888)	0.0119394	0.334845
Dimethylamine	Holdemanella	1	0.491062	-.0482081986(-.0857933762,-.010623021)	0.0119396	0.334845
4-hydroxyphenylacetate	Senegalimassilia	0.821285	0.269821	-.0932651675(-.166104243,-.020426092)	0.0120871	0.334845
O-acetyl-carnitine	Romboutsia	0.678715	0.393798	.1092431881(.0237788541,.1947075221)	0.0122352	0.334845
pyroglutamate	Barnesiella	0.874498	0.732614	-.0565902391(-.1008891457,-.0122913325)	0.0122874	0.334845
urea	Romboutsia	1	0.388013	.0508535701(.011032274,.0906748661)	0.0123159	0.334845
L-threonine	Catabacter	0.982932	0.760171	-.0898970518(-.1609269311,-.0188671725)	0.013117	0.337217
Acetate	Eisenbergiella	0.942771	0.497213	.0907859419(.0185819571,.1629899266)	0.0137255	0.348026
L-threonine	Alloprevotella	0.982932	0.214133	-.0935357067(-.1680319673,-.019039446)	0.0138595	0.348026
O-acetyl-carnitine	Intestinimonas	0.678715	0.64031	.109496444(.0222871224,.1967057656)	0.0138608	0.348026
L-carnitine	Desulfovibrio	0.96988	0.238871	-.1662846649(-.2991813682,-.0333879616)	0.0141918	0.348026
hippurate	Ethanoligenens	1	0.232387	.1423956794(.028256917,.2565344417)	0.0144778	0.348031
citrate	Dialister	1	0.658254	.0871056694(.0170997516,.1571115872)	0.0147399	0.349789
3-aminoisobutyrate	Turicibacter	0.61747	0.349073	.1734075978(.0336693007,.3131458948)	0.0150071	0.351621
Dimethylamine	Butyricimonas	1	0.637224	-.0474171944(-.0856306198,-.009203769)	0.0150147	0.351621
Methanol	Eisenbergiella	1	0.493165	.0812444456(.0155114187,.1469774724)	0.0154155	0.352272
trigonelline	Anaerostipes	0.911647	0.402762	-.1267617931(-.2293427461,-.02418084)	0.0154364	0.352272
trigonelline	Haemophilus	0.911647	0.448792	-.1241820106(-.2252232219,-.0231407993)	0.0160032	0.356892
acetone	Haemophilus	0.783133	0.473684	.0950508604(.0175443159,.1725574048)	0.0162336	0.35772
hippurate	Butyricimonas	1	0.637224	.1239014038(.0228384583,.2249643493)	0.0162665	0.35772
creatinine	Alloprevotella	1	0.211356	-.0520809838(-.094619383,-.0095425847)	0.0164112	0.35772
1-Methylnicotinamide	Gordonibacter	0.643574	0.218954	.0945569401(.0171830263,.1719308539)	0.01661	0.35772
trigonelline	Veillonella	0.911647	0.235903	-.1440446581(-.2619383476,-.0261509685)	0.0166331	0.35772
3-aminoisobutyrate	Alloprevotella	0.61747	0.214165	-.203023144(-.3696474611,-.0363988269)	0.016935	0.35772
trimethylamine-N-oxide	Collinsella	0.998996	0.774737	.1208119015(.0215964768,.2200273263)	0.0170052	0.35772
hypoxanthine	Ethanoligenens	0.860442	0.232558	-.1043339054(-.190319658,-.0183481528)	0.0173977	0.35772
Dimethylamine	Oxalobacter	1	0.316509	-.0481060875(-.0877787364,-.0084334385)	0.0174728	0.35772
3-aminoisobutyrate	Intestinibacter	0.61747	0.382799	.1654446906(.0288734104,.3020159709)	0.0175807	0.35772
choline	Romboutsia	0.534137	0.424361	.0778493367(.0132606464,.1424380271)	0.0181589	0.35772
ethanolamine	Phascolarctobacterium	0.973896	0.436285	-.0502019935(-.0920795096,-.0083244775)	0.0187952	0.362395
hippurate	Eisenbergiella	1	0.493165	.1174330375(.0193076023,.2155584727)	0.0189957	0.362485
trimethylamine-N-oxide	Escherichia/Shigella	0.998996	0.561053	-.0989125395(-.1816619748,-.0161631041)	0.0191399	0.362485
hippurate	Slackia	1	0.343849	.1242954494(.0200745484,.2285163504)	0.0194141	0.362984
2-hydroxyisobutyrate	Prevotella	0.995984	0.555438	-.0559400749(-.1031726849,-.0087074649)	0.0202713	0.375221
3-aminoisobutyrate	Anaerostipes	0.61747	0.403035	.1608765449(.0247195777,.297033512)	0.0205692	0.376967
1-Methylnicotinamide	Paraprevotella	0.643574	0.295752	-.0835379639(-.1543597285,-.0127161993)	0.0207843	0.377174
L-valine	Romboutsia	0.630522	0.409917	.0594497083(.0090067745,.1098926421)	0.0208924	0.377174
cis-aconitate	Oxalobacter	0.991968	0.316402	-.0536368275(-.0992279937,-.0080456612)	0.0211192	0.377174
2-hydroxyisobutyrate	Holdemania	0.995984	0.570222	.0550816779(.0081650366,.1019983192)	0.0213881	0.377174
hippurate	Haemophilus	1	0.451104	.113596478(.0165564652,.2106364907)	0.0217697	0.380148
citrate	Haemophilus	1	0.451104	.0777112601(.0109768215,.1444456987)	0.0224688	0.388688
hypoxanthine	Haemophilus	0.860442	0.444308	.0856653156(.0120865132,.159244118)	0.0224941	0.388688
choline	Bifidobacterium	0.534137	0.24558	-.0865389263(-.160895685,-.0121821676)	0.0225441	0.388688
Dimethylamine	Alloprevotella	1	0.211356	-.0530218777(-.098871866,-.0071718894)	0.0234182	0.394064
L-tyrosine	Anaerostipes	0.796185	0.412698	-.0628614486(-.1172529724,-.0084699249)	0.0235021	0.394064
glycolate	Oxalobacter	0.983936	0.316969	-.059657476(-.1116795342,-.0076354177)	0.0245996	0.406552
L-carnitine	Intestinimonas	0.96988	0.652552	.1356416723(.0169444185,.254338926)	0.0251068	0.411263
N,N-Dimethylglycine	Sutterella	0.981928	0.530547	-.0931534069(-.1748241248,-.011482689)	0.0253826	0.412133
Methylamine	Eisenbergiella	0.754016	0.497207	.0687561598(.0083908754,.1291214443)	0.0255884	0.412133
creatinine	Slackia	1	0.343849	-.0416382007(-.0781965329,-.0050798685)	0.0255948	0.412133
Methylamine	Clostridium sensu stricto	0.754016	0.5	-.0686839578(-.1290578552,-.0083100604)	0.0257647	0.412133
ethanolamine	Dialister	0.973896	0.656587	.0498715113(.0060238496,.093719173)	0.0257988	0.412133
uracil	Haemophilus	0.660643	0.441083	.0687023478(.0082870099,.1291176857)	0.0258268	0.412133
trimethylamine-N-oxide	Clostridium sensu stricto	0.998996	0.504211	-.0932813951(-.1753200529,-.0112427374)	0.0258431	0.412133
ethanolamine	Olsenella	0.973896	0.342333	-.0504224597(-.0949609912,-.0058839283)	0.0264941	0.412133
L-tyrosine	Catabacter	0.796185	0.759259	-.0716153246(-.1350759922,-.0081546569)	0.0269792	0.412133
uracil	Oxalobacter	0.660643	0.305732	-.074747777(-.1409995485,-.0084960056)	0.0270146	0.412133
uracil	Romboutsia	0.660643	0.377389	.0702127588(.0076506543,.1327748633)	0.027832	0.412137
formate	Clostridium sensu stricto	0.982932	0.505353	.0606223951(.0062853447,.1149594455)	0.0287659	0.422585
4-hydroxyphenylacetate	Alloprevotella	0.821285	0.207161	-.0909792033(-.1726229356,-.009335471)	0.0289568	0.422585
hippurate	Veillonella	1	0.245005	-.1244944258(-.2364928016,-.01249605)	0.0293581	0.424546
hypoxanthine	Sutterella	0.860442	0.543452	-.0821653371(-.1562249578,-.0081057164)	0.0296692	0.425718
acetone	Romboutsia	0.783133	0.40081	.087038293(.0084672497,.1656093364)	0.0299175	0.42598
cis-aconitate	Slackia	0.991968	0.343915	-.0498902354(-.0951809649,-.0045995059)	0.0308495	0.435897
glycolate	Anaerostipes	0.983936	0.419424	-.0537232417(-.1025583532,-.0048881301)	0.0310723	0.435897
hypoxanthine	Catenibacterium	0.860442	0.246022	-.0952615773(-.1818811924,-.0086419622)	0.0311221	0.435897
creatinine	Bifidobacterium	1	0.247108	-.0434670817(-.0830086002,-.0039255633)	0.0311976	0.435897
citrate	Romboutsia	1	0.388013	.0749132524(.0065377535,.1432887513)	0.0317641	0.435897
cis-aconitate	Dialister	0.991968	0.657143	.0484783322(.0041657786,.0927908858)	0.0320154	0.435897
hippurate	Prevotella	1	0.556257	.1076834196(.0089252992,.20644154)	0.0325902	0.437133
N,N-Dimethylglycine	Alloprevotella	0.981928	0.210075	-.1103138913(-.2115869533,-.0090408293)	0.0327664	0.437133
hypoxanthine	Desulfovibrio	0.860442	0.23623	-.0944500282(-.1811981236,-.0077019327)	0.0328445	0.437133
pyroglutamate	Oxalobacter	0.874498	0.320144	-.0465579398(-.0893209303,-.0037949492)	0.0328511	0.437133
tau-methyl-histidine	Slackia	0.731928	0.342898	-.0537968565(-.1033645628,-.0042291503)	0.0334043	0.437133
2-hydroxyisobutyrate	Intestinibacter	0.995984	0.380148	-.0515992673(-.0991956206,-.0040029139)	0.0336034	0.437133
urea	Haemophilus	1	0.451104	.0421206461(.0031742406,.0810670516)	0.0340308	0.437438
pyroglutamate	Dorea	0.874498	0.72542	-.0475723316(-.0916657144,-.0034789487)	0.0344637	0.439947
uracil	Catenibacterium	0.660643	0.246815	-.077868559(-.1502046399,-.0055324782)	0.0348697	0.442081
hippurate	Howardella	1	0.208202	.1307353587(.0089284818,.2525422357)	0.0354107	0.445886
Methanol	Bifidobacterium	1	0.247108	-.0810848525(-.1566478384,-.0055218666)	0.0354491	0.445886
4-hydroxyphenylacetate	Victivallis	0.821285	0.342711	-.0726355883(-.1405577597,-.0047134168)	0.0360845	0.448271
3-hydroxyisovalerate	Bifidobacterium	0.99498	0.248414	-.0592639763(-.1149003236,-.003627629)	0.0368196	0.454354
citrate	Akkermansia	1	0.463722	.072244365(.0043830513,.1401056788)	0.0369284	0.454354
2-hydroxyisobutyrate	Clostridium XVIII	0.995984	0.548046	.0496476472(.0029787491,.0963165454)	0.0370636	0.454354
Acetate	Catabacter	0.942771	0.762542	.0900205055(.0052815704,.1747594406)	0.0373312	0.454354
hypoxanthine	Howardella	0.860442	0.214198	-.0961162838(-.1866891871,-.0055433805)	0.0375328	0.454354
acetone	Streptococcus	0.783133	0.701754	.0892735462(.0051444595,.173402633)	0.0375425	0.454354
L-carnitine	Turicibacter	0.96988	0.34202	.1257076722(.0069755722,.2444397722)	0.0379761	0.454354
L-threonine	Butyricimonas	0.982932	0.638116	-.0661768649(-.1287388461,-.0036148838)	0.0381525	0.454354
ethanolamine	Dorea	0.973896	0.728942	-.0489995276(-.0956467678,-.0023522874)	0.0395135	0.462908
3-hydroxyisovalerate	Desulfovibrio	0.99498	0.237844	-.0593809002(-.1159123625,-.0028494379)	0.0395177	0.462908
1-Methylnicotinamide	Veillonella	0.643574	0.245098	.077262982(.0036585709,.1508673932)	0.0396491	0.462908
hippurate	Phascolarctobacterium	1	0.435331	.1019827254(.0045640718,.199401379)	0.0401902	0.462908
hippurate	Holdemanella	1	0.491062	.1041448079(.0046019923,.2036876235)	0.0403083	0.462908
choline	Clostridium XVIII	0.534137	0.585462	-.0677007973(-.1325934961,-.0028080984)	0.0408768	0.46419
1-Methylnicotinamide	Slackia	0.643574	0.361111	-.0719995036(-.1410382005,-.0029608066)	0.0409516	0.46419
D-Glucose	Intestinibacter	0.783133	0.381208	-.1187709377(-.233000798,-.0045410774)	0.0415619	0.466249
creatinine	Olsenella	1	0.345952	-.0376556597(-.073925468,-.0013858513)	0.0418656	0.466827
L-threonine	Slackia	0.982932	0.345824	-.0665410523(-.1308027709,-.0022793337)	0.0424091	0.467258
glycine	Anaerovorax	1	0.663512	.0805115036(.0026523281,.158370679)	0.0426899	0.467568
uracil	Clostridium sensu stricto	0.660643	0.482484	.0626121647(.0020509787,.1231733507)	0.0427299	0.467568
indoxylsulfate	Olsenella	0.768072	0.353425	-.0698545342(-.1374679376,-.0022411308)	0.0428746	0.467568
hypoxanthine	Oxalobacter	0.860442	0.319461	-.0816382696(-.1606833209,-.0025932184)	0.042943	0.467568
ethanolamine	Senegalimassilia	0.973896	0.272138	-.0482914971(-.0952470266,-.0013359675)	0.0438284	0.468938
4-hydroxyphenylacetate	Intestinimonas	0.821285	0.652174	-.0691040799(-.136352235,-.0018559247)	0.0440037	0.468938
ethanolamine	Barnesiella	0.973896	0.732181	-.0481367171(-.0949924056,-.0012810286)	0.0440569	0.468938
2-hydroxyisobutyrate	Barnesiella	0.995984	0.730729	-.0533508038(-.1052904462,-.0014111614)	0.044092	0.468938
hippurate	Clostridium sensu stricto	1	0.504732	.099717487(.0024320768,.1970028971)	0.0445412	0.468938
glycine	Veillonella	1	0.245005	-.0868734879(-.1716931981,-.0020537776)	0.0447048	0.468938
acetone	Akkermansia	0.783133	0.464238	.0809067317(.0018018919,.1600115714)	0.0450049	0.468938
L-valine	Catabacter	0.630522	0.74876	-.0592793861(-.117470303,-.0010884692)	0.0458659	0.471654
hypoxanthine	Prevotella	0.860442	0.55202	-.0760991375(-.1508071906,-.0013910845)	0.045884	0.471654
N,N-Dimethylglycine	Oxalobacter	0.981928	0.317256	-.0887077906(-.1758435373,-.0015720439)	0.0460075	0.471654
4-hydroxyphenylacetate	Escherichia/Shigella	0.821285	0.566496	.0655811696(.0010613759,.1301009633)	0.0463484	0.471654
L-tyrosine	Eggerthella	0.796185	0.678571	-.0576538557(-.1144765805,-.0008311308)	0.0467419	0.471654
hippurate	Olsenella	1	0.345952	.104277276(.0008514906,.2077030614)	0.0481434	0.481695
L-alanine	Catabacter	0.99498	0.762156	-.0747606569(-.1489708168,-.000550497)	0.0483246	0.481695
Methanol	Haemophilus	1	0.451104	.0653800606(.0003185727,.1304415485)	0.0488887	0.48392
Methylamine	Paraprevotella	0.754016	0.277933	-.0686746727(-.1372059799,-.0001433655)	0.0495226	0.487587
L-valine	Phascolarctobacterium	0.630522	0.426446	.0500888873(.0000387203,.1001390544)	0.049823	0.487949
hypoxanthine	Slackia	0.860442	0.341493	-.0790654101(-.1582199153,.0000890952)	0.0502584	0.489623
L-valine	Veillonella	0.630522	0.238017	.0577002246(-.0001797112,.1155801604)	0.0507156	0.49149
glycine	Sutterella	1	0.533123	-.0741308229(-.1485007185,.0002390726)	0.050741	0.49149
Methanol	Romboutsia	1	0.388013	.0662601639(-.0003581368,.1328784646)	0.0512444	0.49149
uracil	Sutterella	0.660643	0.536624	-.0613889865(-.1231617164,.0003837435)	0.0514403	0.49149
3-hydroxyisovalerate	Ethanoligenens	0.99498	0.233615	-.0560825032(-.1125746622,.0004096559)	0.0516846	0.49149
formate	Senegalimassilia	0.982932	0.270878	.0607192397(-.0004750176,.121913497)	0.0518051	0.49149
1-Methylnicotinamide	Ethanoligenens	0.643574	0.230392	-.0744625065(-.149681062,.000756049)	0.0523477	0.491855
uracil	Butyricimonas	0.660643	0.638535	-.0622797806(-.1251922937,.0006327325)	0.0523491	0.491855
2-hydroxyisobutyrate	Holdemanella	0.995984	0.491024	-.0471669048(-.0948340786,.000500269)	0.0524534	0.491855
1-Methylnicotinamide	Holdemanella	0.643574	0.511438	-.065667656(-.1321612852,.0008259732)	0.0529145	0.491855
trimethylamine-N-oxide	Allisonella	0.998996	0.242105	.0951985208(-.0012615472,.1916585888)	0.0530725	0.491855
4-hydroxyphenylacetate	Phascolarctobacterium	0.821285	0.418159	-.064010827(-.1289645823,.0009429283)	0.0534198	0.491855
Acetate	Victivallis	0.942771	0.338907	.0743812687(-.0013192608,.1500817981)	0.0541285	0.493556
taurine	Dialister	0.763052	0.645028	.094533539(-.0019610159,.1910280939)	0.0548412	0.497603
uracil	Dialister	0.660643	0.656051	-.0621325891(-.1257745715,.0015093934)	0.0556867	0.50281
N,N-Dimethylglycine	Veillonella	0.981928	0.244373	.0905031963(-.0024432388,.1834496314)	0.0563339	0.506185
uracil	Paraprevotella	0.660643	0.280255	-.0675914419(-.1370996436,.0019167598)	0.0566611	0.506665
Methanol	Prevotella	1	0.556257	-.0641630871(-.130379131,.0020529568)	0.0575385	0.512038
N,N-Dimethylglycine	Desulfovibrio	0.981928	0.239014	-.0917530966(-.1865125357,.0030063425)	0.0577248	0.512038
hippurate	Senegalimassilia	1	0.272345	.1058940449(-.0034747239,.2152628137)	0.0577363	0.512038
uracil	Holdemania	0.660643	0.584395	.0591739614(-.0019528561,.1203007788)	0.0577821	0.512038
choline	Veillonella	0.534137	0.263261	.0692518986(-.0023480819,.140851879)	0.0580013	0.512038
trimethylamine-N-oxide	Coprobacter	0.998996	0.612632	.0812995464(-.002806195,.1654052878)	0.0581494	0.512038
L-valine	Anaerovorax	0.630522	0.667769	-.0506634705(-.103086322,.0017593809)	0.0582005	0.512038
L-valine	Ethanoligenens	0.630522	0.231405	-.0563696342(-.1147153823,.001976114)	0.0582805	0.512038
Methanol	Alloprevotella	1	0.211356	-.078269793(-.1596240824,.0030844964)	0.0593417	0.512038
glycolate	Slackia	0.983936	0.344717	-.0496354798(-.1013474544,.0020764948)	0.0599363	0.512038
tau-methyl-histidine	Butyricimonas	0.731928	0.638451	-.0459230155(-.0938408068,.0019947759)	0.0603302	0.512254
4-hydroxyphenylacetate	Dorea	0.821285	0.731458	-.0686364683(-.1403183013,.0030453647)	0.0605598	0.512254
hippurate	Clostridium XVIII	1	0.546793	-.0931724279(-.1907737446,.0044288888)	0.0613415	0.516105
3-hydroxyisovalerate	Veillonella	0.99498	0.244186	.0530989919(-.002545985,.1087439687)	0.0614439	0.516105
trigonelline	Clostridium XVIII	0.911647	0.544304	-.0966087047(-.197896101,.0046786917)	0.0615632	0.516105
cis-aconitate	Ethanoligenens	0.991968	0.233862	-.0471617995(-.0966547043,.0023311054)	0.0618109	0.516105
hypoxanthine	Alloprevotella	0.860442	0.206854	-.0879636916(-.1805708528,.0046434696)	0.062647	0.517677
L-tyrosine	Oxalobacter	0.796185	0.310847	-.0556097661(-.1141558558,.0029363236)	0.0626505	0.517677
taurine	Slackia	0.763052	0.359116	.0933818943(-.0049461309,.1917099194)	0.0626915	0.517677
N,N-Dimethylglycine	Anaerovorax	0.981928	0.666667	-.0811248967(-.1665553054,.004305512)	0.0627179	0.517677
Lactate	Romboutsia	0.992972	0.38983	.0743820735(-.0039755718,.1527397188)	0.0628116	0.517677
D-Glucose	Prevotella	0.783133	0.57047	-.1080610441(-.2220919964,.0059699081)	0.0632609	0.517677
4-hydroxyphenylacetate	Eggerthella	0.821285	0.671355	.06402781(-.0037227306,.1317783506)	0.0639873	0.517677
citrate	Eisenbergiella	1	0.493165	.0637504326(-.0037681692,.1312690345)	0.06423	0.517677
4-hydroxyphenylacetate	Clostridium sensu stricto	0.821285	0.498721	.060739333(-.0036445337,.1251231997)	0.0644553	0.517677
N,N-Dimethylglycine	Romboutsia	0.981928	0.389068	.0778233376(-.0047508184,.1603974937)	0.0647182	0.517677
ethanolamine	Gordonibacter	0.973896	0.226782	.0471345778(-.0029097021,.0971788578)	0.0648912	0.517677
tau-methyl-histidine	Romboutsia	0.731928	0.397418	.0440654021(-.0028688051,.0909996093)	0.0657443	0.517841
ethanolamine	Desulfovibrio	0.973896	0.233261	-.0463979628(-.0958373447,.0030414191)	0.0658578	0.517841
trimethylamine-N-oxide	Akkermansia	0.998996	0.464211	.0781599247(-.0051821897,.161502039)	0.0660486	0.517841
L-threonine	Intestinibacter	0.982932	0.377944	-.0576591211(-.1192515259,.0039332838)	0.0665352	0.517841
pyroglutamate	Romboutsia	0.874498	0.388489	.0379559096(-.0026173372,.0785291564)	0.066724	0.517841
3-hydroxyisovalerate	Dialister	0.99498	0.659619	.0472870346(-.0033088593,.0978829285)	0.0669832	0.517841
4-hydroxyphenylacetate	Howardella	0.821285	0.209719	-.0748820836(-.1550788154,.0053146481)	0.0672384	0.517841
Dimethylamine	Gordonibacter	1	0.229232	.0409438101(-.0029271792,.0848147993)	0.0673711	0.517841
formate	Catenibacterium	0.982932	0.243041	.0601145359(-.0043553941,.1245844659)	0.0676164	0.517841
1-Methylnicotinamide	Collinsella	0.643574	0.79085	-.0744767941(-.154501929,.0055483409)	0.0681408	0.517841
glycine	Bilophila	1	0.746583	-.0782543637(-.1624474875,.00593876)	0.0684985	0.517841
choline	Howardella	0.534137	0.21611	-.0729043722(-.1515276537,.0057189093)	0.0691559	0.520356
L-carnitine	Romboutsia	0.96988	0.391965	.1071633473(-.0085261235,.2228528181)	0.0694444	0.520411
glycolate	Paraprevotella	0.983936	0.29349	-.0498927735(-.1037733352,.0039877882)	0.0695387	0.520411
L-alanine	Butyricimonas	0.99498	0.639535	-.0602955544(-.1254517805,.0048606718)	0.0697162	0.520411
pi-methyl-histidine	Anaerostipes	0.674699	0.395312	.1346011643(-.0108809637,.2800832924)	0.0697742	0.520411
choline	Oxalobacter	0.534137	0.29666	-.0642740348(-.1338865217,.0053384522)	0.0703488	0.520411
3-aminoisobutyrate	Gordonibacter	0.61747	0.23946	.1459488422(-.0122545751,.3041522595)	0.0705842	0.520411
O-phospho-choline	Bifidobacterium	0.656627	0.258427	-.0525970163(-.1096992828,.0045052502)	0.0710235	0.520411
trigonelline	Sutterella	0.911647	0.539701	.0940957903(-.0081976539,.1963892345)	0.0714047	0.520411
1-Methylnicotinamide	Turicibacter	0.643574	0.351307	.0608800396(-.0053180289,.1270781082)	0.0714652	0.520411
Methanol	Dorea	1	0.729758	-.0670138485(-.1399050926,.0058773956)	0.0715568	0.520411
N,N-Dimethylglycine	Dialister	0.981928	0.659164	.0777206837(-.0069999773,.1624413448)	0.0721733	0.520411
succinate	Catabacter	0.949799	0.765746	.0899825919(-.0081341653,.1880993491)	0.0722599	0.520411
Dimethylamine	Clostridium XVIII	1	0.546793	.0338032071(-.0031046097,.0707110239)	0.0726384	0.520411
acetone	Eisenbergiella	0.783133	0.495277	.0721298524(-.0066297699,.1508894747)	0.072657	0.520411
3-aminoisobutyrate	Veillonella	0.61747	0.237774	.1430692751(-.0131506705,.2992892207)	0.072658	0.520411
L-threonine	Anaerovorax	0.982932	0.662741	-.0580100061(-.1214222222,.0054022101)	0.0729744	0.520411
Acetate	Streptococcus	0.942771	0.705686	.0708112092(-.0068795864,.1485020049)	0.0740333	0.521048
2-hydroxyisobutyrate	Ethanoligenens	0.995984	0.233369	-.0493806517(-.1039349795,.005173676)	0.0760482	0.533202
glycine	Intestinibacter	1	0.378549	-.0682298846(-.1436844413,.007224672)	0.0763448	0.533261
D-Glucose	Catabacter	0.783133	0.751678	-.1184870759(-.2496553187,.0126811669)	0.0766477	0.533364
urea	Bifidobacterium	1	0.247108	-.0407726362(-.0860163878,.0044711154)	0.0773498	0.536234
citrate	Coprobacter	1	0.613039	-.0615891829(-.130208447,.0070300811)	0.0785496	0.54252
glycine	Paraprevotella	1	0.291272	-.0737819443(-.1560670048,.0085031163)	0.0788451	0.542536
cis-aconitate	Intestinibacter	0.991968	0.378836	-.0387865899(-.0820525111,.0044793313)	0.0789096	0.542536
L-valine	Bilophila	0.630522	0.728926	-.0498492344(-.1054673322,.0057688634)	0.0789739	0.542536
L-tyrosine	Sutterella	0.796185	0.541005	-.0487733715(-.103457148,.0059104049)	0.0804425	0.547423
formate	Eisenbergiella	0.982932	0.493576	.0488534369(-.0060525723,.1037594462)	0.0811753	0.550386
indoxylsulfate	Prevotella	0.768072	0.553425	.0578422477(-.007204176,.1228886713)	0.0813529	0.550386
Methylamine	Streptococcus	0.754016	0.705307	-.0582629912(-.1237994688,.0072734864)	0.0814315	0.550386
O-acetyl-carnitine	Allisonella	0.678715	0.235659	.088432129(-.0110993581,.1879636161)	0.0816141	0.550386
succinate	Romboutsia	0.949799	0.390055	.0743199607(-.0094696104,.1581095318)	0.0821306	0.550386
trimethylamine-N-oxide	Turicibacter	0.998996	0.341053	-.0764865176(-.162728847,.0097558117)	0.0821666	0.550386
Methylamine	Victivallis	0.754016	0.333799	-.0568092082(-.1209143682,.0072959519)	0.0824055	0.550386
Methanol	Anaerostipes	1	0.417455	.0585784986(-.0075855662,.1247425635)	0.0826951	0.550386
L-valine	Slackia	0.630522	0.347107	-.0469201528(-.1000509387,.0062106331)	0.0834772	0.550386
acetone	Senegalimassilia	0.783133	0.271255	-.0773193034(-.1648932737,.0102546668)	0.0835485	0.550386
Dimethylamine	Akkermansia	1	0.463722	.0329818685(-.0043924508,.0703561877)	0.0836986	0.550386
tau-methyl-histidine	Barnesiella	0.731928	0.734577	-.0454683977(-.0971652998,.0062285044)	0.0847394	0.552298
glycine	Coprobacter	1	0.613039	-.0659705955(-.141416778,.0094755871)	0.0865647	0.562215
creatinine	Eisenbergiella	1	0.493165	.0301269346(-.0043444739,.0645983431)	0.0867222	0.562215
trimethylamine-N-oxide	Bilophila	0.998996	0.746316	.0819191626(-.0118223665,.1756606916)	0.086753	0.562215
uracil	Catabacter	0.660643	0.761146	-.0629119725(-.1351247513,.0093008063)	0.0877243	0.562215
betaine	Eisenbergiella	0.921687	0.490286	-.0682684769(-.1466899266,.0101529728)	0.0879683	0.562215
creatinine	Butyricimonas	1	0.637224	-.0308977049(-.0663918255,.0045964158)	0.0879797	0.562215
creatinine	Butyricimonas	1	0.637224	-.0308977049(-.0663918255,.0045964158)	0.0879797	0.562215
creatinine	Holdemanella	1	0.491062	-.0303648988(-.0653008626,.0045710651)	0.0884708	0.562215
creatinine	Holdemanella	1	0.491062	-.0303648988(-.0653008626,.0045710651)	0.0884708	0.562215
indoxylsulfate	Anaerostipes	0.768072	0.413699	-.0561152405(-.1207649036,.0085344227)	0.0889001	0.562215
glycine	Butyricimonas	1	0.637224	-.0664863578(-.1430861654,.0101134498)	0.0889072	0.562215
formate	Dialister	0.982932	0.658458	.0494813267(-.0076103298,.1065729832)	0.0893757	0.562215
L-alanine	Dialister	0.99498	0.658562	.0568073362(-.0088388414,.1224535138)	0.0898731	0.562215
Methanol	Akkermansia	1	0.463722	.0572970529(-.008918946,.1235130519)	0.0898921	0.562215
hippurate	Fusibacter	1	0.370137	.0870329661(-.013584491,.1876504232)	0.0900097	0.562215
succinate	Collinsella	0.949799	0.779006	-.0861662313(-.1859790683,.0136466056)	0.0906471	0.562215
1-Methylnicotinamide	Oxalobacter	0.643574	0.303922	-.0606267847(-.1309105112,.0096569419)	0.0909006	0.562215
O-phospho-choline	Oxalobacter	0.656627	0.308186	-.0470759705(-.1017312828,.0075793418)	0.0913795	0.562215
acetone	Victivallis	0.783133	0.333333	.0713064815(-.0115274864,.1541404494)	0.0915634	0.562215
hypoxanthine	Veillonella	0.860442	0.238678	.073266292(-.0120255819,.1585581659)	0.0922547	0.562215
Dimethylamine	Haemophilus	1	0.451104	.0315080995(-.0052553177,.0682715166)	0.0929986	0.56255
Lactate	Intestinibacter	0.992972	0.379237	-.0670693975(-.1456296375,.0114908424)	0.0942714	0.568392
L-carnitine	Holdemania	0.96988	0.572204	.0976560336(-.0168029182,.2121149854)	0.0944779	0.568392
cis-aconitate	Olsenella	0.991968	0.346032	-.0383242914(-.0832759198,.0066273369)	0.0947214	0.568392
D-Glucose	Anaerostipes	0.783133	0.393289	.0971507124(-.0168247506,.2111261755)	0.0947929	0.568392
ethanolamine	Alloprevotella	0.973896	0.206263	-.0446165253(-.0972152092,.0079821587)	0.096407	0.573792
L-valine	Intestinibacter	0.630522	0.380165	-.0432006682(-.0942006164,.00779928)	0.0968678	0.574687
cis-aconitate	Catabacter	0.991968	0.761905	-.0424712939(-.0926193873,.0076767995)	0.096929	0.574687
3-hydroxyisovalerate	Holdemania	0.99498	0.570825	.0410874652(-.0074887318,.0896636622)	0.0973565	0.574687
choline	Gordonibacter	0.534137	0.218075	-.0655545163(-.1431297987,.0120207661)	0.0976701	0.574687
trimethylamine-N-oxide	Veillonella	0.998996	0.245263	-.0801703138(-.1750656436,.0147250161)	0.0977554	0.574687
citrate	Paraprevotella	1	0.291272	-.0632734163(-.1382035365,.0116567038)	0.0979129	0.574687
L-tyrosine	Olsenella	0.796185	0.353175	-.0481369654(-.1052159798,.008942049)	0.0983483	0.574687
trimethylamine-N-oxide	Fusibacter	0.998996	0.369474	.0716448048(-.0134165609,.1567061704)	0.0987748	0.574687
Lactate	Holdemania	0.992972	0.570975	.0650836056(-.0122988777,.1424660889)	0.0992594	0.574687
4-hydroxyphenylacetate	Streptococcus	0.821285	0.693095	.0578199142(-.0110513334,.1266911618)	0.0998748	0.575913
Lactate	Clostridium sensu stricto	0.992972	0.505297	-.0643215526(-.1410558023,.0124126971)	0.1004	0.577146
Dimethylamine	Collinsella	1	0.774974	-.0372113207(-.0816399782,.0072173368)	0.100679	0.577146
betaine	Gordonibacter	0.921687	0.230857	-.0773986458(-.1699149438,.0151176522)	0.101068	0.577401
2-hydroxyisobutyrate	Bifidobacterium	0.995984	0.247096	-.0451815268(-.0992464428,.0088833892)	0.101438	0.577727
creatinine	Desulfovibrio	1	0.236593	-.0335353589(-.0737311512,.0066604333)	0.102007	0.57919
hypoxanthine	Eisenbergiella	0.860442	0.479804	.0619582506(-.0123333268,.136249828)	0.102136	0.57919
formate	Intestinibacter	0.982932	0.380086	.0463253304(-.0093560615,.1020067223)	0.102968	0.57931
L-threonine	Dialister	0.982932	0.658458	.0524118752(-.0107055106,.1155292611)	0.103625	0.581241
L-alanine	Romboutsia	0.99498	0.389006	.0529496604(-.011017343,.1169166638)	0.10472	0.585609
trimethylamine-N-oxide	Victivallis	0.998996	0.335789	.0721092937(-.0150656838,.1592842712)	0.104966	0.585609
uracil	Bifidobacterium	0.660643	0.254777	-.057368236(-.1269533387,.0122168666)	0.106125	0.589902
uracil	Anaerostipes	0.660643	0.421975	.0506115293(-.0108010754,.112024134)	0.106256	0.589902
2-hydroxyisobutyrate	Desulfovibrio	0.995984	0.233369	-.045304352(-.1003320518,.0097233478)	0.106606	0.589902
acetone	Anaerostipes	0.783133	0.430499	.0645731342(-.0138693816,.14301565)	0.106652	0.589902
ethanolamine	Holdemanella	0.973896	0.4946	-.0352101197(-.0780368709,.0076166315)	0.107095	0.589902
hypoxanthine	Paraprevotella	0.860442	0.288862	-.0677715391(-.1502675801,.0147245018)	0.107368	0.589902
indoxylsulfate	Clostridium XVIII	0.768072	0.542466	-.0525419956(-.1166149869,.0115309958)	0.108003	0.589902
L-threonine	Akkermansia	0.982932	0.464668	.0498884308(-.0110092876,.1107861492)	0.108354	0.589902
uracil	Peptococcus	0.660643	0.205414	-.0610045331(-.1356315416,.0136224753)	0.109113	0.592285
Dimethylamine	Olsenella	1	0.345952	-.0319705966(-.0710909849,.0071497916)	0.10921	0.592285
Methylamine	Catabacter	0.754016	0.769553	.0590591893(-.0132773144,.131395693)	0.109551	0.592285
1-Methylnicotinamide	Dorea	0.643574	0.714052	-.0572609415(-.1274525655,.0129306825)	0.109843	0.592285
hypoxanthine	Clostridium XVIII	0.860442	0.537332	.060234904(-.0136229426,.1340927506)	0.109942	0.592285
ethanolamine	Paraprevotella	0.973896	0.287257	-.0382900355(-.0853186671,.0087385961)	0.110539	0.592285
glycine	Howardella	1	0.208202	-.0750489969(-.1672547698,.017156776)	0.110651	0.592285
ethanolamine	Howardella	0.973896	0.206263	-.0428516197(-.0955086,.0098053606)	0.110713	0.592285
glycolate	Bifidobacterium	0.983936	0.249733	-.045032174(-.1007150513,.0106507033)	0.11295	0.599054
pyroglutamate	Dialister	0.874498	0.652278	.0335214348(-.0079446286,.0749874981)	0.113092	0.599054
indoxylsulfate	Holdemania	0.768072	0.579452	-.0521686388(-.1167200047,.0123827272)	0.113196	0.599054
glycine	Ethanoligenens	1	0.232387	.0698780813(-.016602861,.1563590236)	0.113266	0.599054
hypoxanthine	Butyricimonas	0.860442	0.637699	-.0615957687(-.137988317,.0147967796)	0.114031	0.599054
formate	Akkermansia	0.982932	0.462527	.0442591737(-.0109155768,.0994339242)	0.115901	0.606027
1-Methylnicotinamide	Victivallis	0.643574	0.339869	-.054467515(-.1224467575,.0135117276)	0.116323	0.606517
Methanol	Holdemania	1	0.572029	.052688012(-.0131420582,.1185180821)	0.116721	0.606886
hippurate	Oxalobacter	1	0.316509	.0841616665(-.020999879,.1893232121)	0.116747	0.606886
3-hydroxyisovalerate	Alloprevotella	0.99498	0.212474	-.0479783533(-.1079704029,.0120136964)	0.117004	0.606886
4-hydroxyphenylacetate	Collinsella	0.821285	0.787724	-.0632455532(-.142329649,.0158385425)	0.117014	0.606886
taurine	Bifidobacterium	0.763052	0.248619	-.086564967(-.194852554,.02172262)	0.117163	0.606886
L-threonine	Bifidobacterium	0.982932	0.248394	-.0555845427(-.1251533237,.0139842382)	0.117352	0.606886
creatinine	Haemophilus	1	0.451104	.0272368692(-.0068657509,.0613394893)	0.117496	0.606886
hypoxanthine	Intestinimonas	0.860442	0.653611	-.0613304882(-.1381416405,.015480664)	0.117595	0.606886
pi-methyl-histidine	Fusibacter	0.674699	0.365625	.1176925082(-.0298197831,.2652047995)	0.117875	0.606886
2-hydroxyisobutyrate	Haemophilus	0.995984	0.45301	.0369946312(-.0095129421,.0835022045)	0.118982	0.606886
4-hydroxyphenylacetate	Clostridium XVIII	0.821285	0.534527	.0509676126(-.0131578139,.115093039)	0.11928	0.606886
cis-aconitate	Alloprevotella	0.991968	0.209524	-.0420717366(-.095013805,.0108703319)	0.119344	0.606886
urea	Victivallis	1	0.336488	.0328166346(-.0085279815,.0741612507)	0.119782	0.606886
3-hydroxyisovalerate	Romboutsia	0.99498	0.387949	.0390572148(-.0101631731,.0882776028)	0.119883	0.606886
N,N-Dimethylglycine	Intestinimonas	0.981928	0.65702	-.0673418395(-.1522077107,.0175240317)	0.119887	0.606886
L-tyrosine	Desulfovibrio	0.796185	0.243386	-.0497710198(-.1125069629,.0129649232)	0.119965	0.606886
ethanolamine	Clostridium XVIII	0.973896	0.543197	.0332433876(-.0087099712,.0751967465)	0.12041	0.606886
tau-methyl-histidine	Victivallis	0.731928	0.329986	-.0388860032(-.0879796623,.0102076559)	0.120556	0.606886
tau-methyl-histidine	Alloprevotella	0.731928	0.215208	-.0454384294(-.1028098681,.0119330094)	0.12059	0.606886
Methylamine	Holdemania	0.754016	0.582402	-.0481141159(-.1089850877,.0127568558)	0.121331	0.606886
hippurate	Holdemania	1	0.572029	-.0776330629(-.1758878466,.0206217209)	0.121476	0.606886
glycine	Gordonibacter	1	0.229232	.0694538464(-.0185039872,.1574116801)	0.121709	0.606886
trigonelline	Catabacter	0.911647	0.7687	.0957366469(-.0257961689,.2172694627)	0.122601	0.606886
trigonelline	Bilophila	0.911647	0.75374	-.0918543653(-.2086350955,.024926365)	0.123167	0.606886
Acetate	Romboutsia	0.942771	0.396878	.0571785881(-.0155839029,.129941079)	0.123514	0.606886
hypoxanthine	Holdemania	0.860442	0.571603	.0583014123(-.0158986207,.1325014453)	0.123558	0.606886
cis-aconitate	Collinsella	0.991968	0.774603	-.0400553378(-.0910731612,.0109624856)	0.123849	0.606886
creatinine	Dialister	1	0.658254	.028084681(-.0077626984,.0639320603)	0.124652	0.606886
L-histidine	Catabacter	0.962851	0.761488	-.061964327(-.1410764839,.0171478299)	0.124751	0.606886
formate	Anaerovorax	0.982932	0.662741	.0450344894(-.0124877811,.10255676)	0.124915	0.606886
trimethylamine-N-oxide	Oxalobacter	0.998996	0.315789	.0696204423(-.0193513606,.1585922452)	0.12511	0.606886
taurine	Ethanoligenens	0.763052	0.229282	.0863941408(-.0241657105,.1969539921)	0.12563	0.606886
3-aminoisobutyrate	Clostridium XVIII	0.61747	0.522766	.1043658887(-.0293433194,.2380750969)	0.126057	0.606886
trigonelline	Desulfovibrio	0.911647	0.243959	.0918098868(-.0258436314,.209463405)	0.126155	0.606886
3-aminoisobutyrate	Sutterella	0.61747	0.531197	.1053661187(-.0296689703,.2404012076)	0.126182	0.606886
3-aminoisobutyrate	Bilophila	0.61747	0.752108	-.1201853155(-.2745711906,.0342005595)	0.127065	0.606886
trimethylamine-N-oxide	Butyricimonas	0.998996	0.636842	.0664278493(-.0191027948,.1519584935)	0.127955	0.606886
trigonelline	Holdemania	0.911647	0.567319	-.0791591319(-.1812644768,.022946213)	0.128637	0.606886
pyroglutamate	Escherichia/Shigella	0.874498	0.56235	-.0310721579(-.0711902541,.0090459383)	0.129008	0.606886
glycolate	Eisenbergiella	0.983936	0.496265	.0376931148(-.0109755385,.0863617681)	0.129024	0.606886
taurine	Prevotella	0.763052	0.570442	-.0728957645(-.1673412347,.0215497057)	0.130341	0.606886
Methylamine	Olsenella	0.754016	0.336592	.0499112698(-.014780672,.1146032117)	0.130494	0.606886
taurine	Veillonella	0.763052	0.23895	.0834383149(-.0247536906,.1916303204)	0.130652	0.606886
3-aminoisobutyrate	Dialister	0.61747	0.647555	.1073083872(-.0323317183,.2469484926)	0.132026	0.609425
Methanol	Olsenella	1	0.345952	-.0532349092(-.1225733224,.016103504)	0.132383	0.609553
pi-methyl-histidine	Streptococcus	0.674699	0.720312	.1213031081(-.0368412793,.2794474956)	0.132743	0.609697
choline	Dorea	0.534137	0.730845	-.0547444026(-.1261998131,.0167110079)	0.133202	0.610289
Dimethylamine	Barnesiella	1	0.729758	-.031399429(-.0724192235,.0096203656)	0.133538	0.610319
cis-aconitate	Senegalimassilia	0.991968	0.271958	-.0362117771(-.0837690513,.0113454972)	0.135598	0.618207
3-hydroxyisovalerate	Streptococcus	0.99498	0.704017	.0397571398(-.012479137,.0919934167)	0.135769	0.618207
D-Glucose	Slackia	0.783133	0.342282	-.0915394047(-.2119094184,.028830609)	0.136088	0.618207
Lactate	Alloprevotella	0.992972	0.211864	-.0727455795(-.1684124081,.0229212492)	0.136128	0.618207
betaine	Sutterella	0.921687	0.529143	.0598309131(-.0189023532,.1385641794)	0.136378	0.618207
trigonelline	Turicibacter	0.911647	0.346375	.0797583174(-.0253733652,.1848900001)	0.137033	0.618207
urea	Clostridium sensu stricto	1	0.504732	.0296151676(-.0094307315,.0686610667)	0.137127	0.618207
urea	Fusibacter	1	0.370137	.0305731297(-.0097823365,.0709285958)	0.137581	0.618207
acetone	Fusibacter	0.783133	0.380567	-.0606831357(-.1409337785,.0195675071)	0.138323	0.618443
trigonelline	Butyricimonas	0.911647	0.649022	.0800727901(-.0258486228,.1859942029)	0.13843	0.618443
trimethylamine-N-oxide	Intestinibacter	0.998996	0.378947	-.0636633407(-.1479017085,.0205750271)	0.138541	0.618443
L-histidine	Slackia	0.962851	0.344639	-.053827306(-.1252651315,.0176105195)	0.139729	0.620234
L-carnitine	Bifidobacterium	0.96988	0.247557	-.0990902231(-.2306824187,.0325019724)	0.139978	0.620234
1-Methylnicotinamide	Sutterella	0.643574	0.560458	-.0495162494(-.115304172,.0162716676)	0.14016	0.620234
hypoxanthine	Victivallis	0.860442	0.340269	-.0584105688(-.1360360327,.0192148951)	0.140264	0.620234
2-hydroxyisobutyrate	Romboutsia	0.995984	0.388596	.0358172045(-.0118068174,.0834412264)	0.140467	0.620234
D-Glucose	Holdemania	0.783133	0.569128	.0849594505(-.0280273014,.1979462025)	0.140541	0.620234
Dimethylamine	Desulfovibrio	1	0.236593	-.032561024(-.0758871169,.0107650689)	0.140757	0.620234
trigonelline	Prevotella	0.911647	0.563866	.0771037134(-.0254933754,.1797008022)	0.140764	0.620234
L-tyrosine	Gordonibacter	0.796185	0.223545	.0486814648(-.0162406001,.1136035297)	0.141652	0.620234
ethanolamine	Prevotella	0.973896	0.555076	-.0318439326(-.0743307422,.010642877)	0.141834	0.620234
pyroglutamate	Eisenbergiella	0.874498	0.48801	.0300743929(-.0100937635,.0702425493)	0.142254	0.620234
L-valine	Escherichia/Shigella	0.630522	0.565289	.0377689205(-.012688675,.0882265161)	0.142352	0.620234
succinate	Anaerostipes	0.949799	0.41768	-.0623706352(-.1457601757,.0210189054)	0.142664	0.620234
creatinine	Collinsella	1	0.774974	-.030690971(-.0719226994,.0105407574)	0.144591	0.622414
Methanol	Intestinimonas	1	0.651945	.0507586095(-.0175687923,.1190860113)	0.145391	0.622961
pi-methyl-histidine	Dorea	0.674699	0.720312	.1167644638(-.0404634827,.2739924103)	0.145515	0.622961
hypoxanthine	Fusibacter	0.860442	0.367197	.0564326428(-.0195600981,.1324253836)	0.145536	0.622961
L-tyrosine	Slackia	0.796185	0.350529	-.0426750975(-.1002047359,.0148545409)	0.145977	0.622961
N,N-Dimethylglycine	Coprobacter	0.981928	0.610932	-.0612939464(-.1439787136,.0213908207)	0.146247	0.622961
creatinine	Coprobacter	1	0.613039	-.0258859231(-.0608655989,.0090937527)	0.146939	0.622961
pyroglutamate	Coprobacter	0.874498	0.609113	-.0300537789(-.0707581134,.0106505556)	0.147861	0.623443
trigonelline	Collinsella	0.911647	0.787112	-.0917345088(-.2163503444,.0328813268)	0.149075	0.627133
trimethylamine-N-oxide	Holdemanella	0.998996	0.491579	.0619268384(-.0221986421,.1460523189)	0.149083	0.627133
formate	Romboutsia	0.982932	0.38758	.0408546157(-.0148857935,.0965950249)	0.150847	0.631716
acetone	Paraprevotella	0.783133	0.311741	-.062545913(-.1481974817,.0231056558)	0.152362	0.636619
pi-methyl-histidine	Holdemania	0.674699	0.567187	.1037102517(-.0386040463,.2460245497)	0.153204	0.638694
Methylamine	Butyricimonas	0.754016	0.632682	.0457631537(-.0170573619,.1085836693)	0.153354	0.638694
3-hydroxyisovalerate	Escherichia/Shigella	0.99498	0.561311	.0353503247(-.0131916095,.0838922588)	0.153485	0.638694
1-Methylnicotinamide	Anaerostipes	0.643574	0.390523	.0473654586(-.0177455661,.1124764833)	0.153929	0.638694
L-histidine	Sutterella	0.962851	0.536105	-.0490798759(-.1165637027,.0184039508)	0.154027	0.638694
L-alanine	Bilophila	0.99498	0.748414	-.0521387593(-.1238358499,.0195583313)	0.15407	0.638694
3-hydroxyisovalerate	Holdemanella	0.99498	0.491543	-.0357992566(-.0850506338,.0134521206)	0.154263	0.638694
formate	Catabacter	0.982932	0.762313	.0468929448(-.0176499676,.1114358572)	0.154449	0.638694
betaine	Veillonella	0.921687	0.250286	.0647690255(-.0243834158,.1539214667)	0.154473	0.638694
glycine	Dorea	1	0.729758	.059814573(-.0225495816,.1421787276)	0.15463	0.638694
L-threonine	Holdemanella	0.982932	0.494647	-.0447629368(-.1064892053,.0169633317)	0.155219	0.638694
uracil	Alloprevotella	0.660643	0.211783	-.0554224996(-.1318819908,.0210369916)	0.155404	0.638694
N,N-Dimethylglycine	Butyricimonas	0.981928	0.637728	-.0607868812(-.1447697073,.0231959448)	0.156009	0.638694
3-aminoisobutyrate	Akkermansia	0.61747	0.460371	.0982565568(-.0378069251,.2343200387)	0.156962	0.638694
acetone	Gordonibacter	0.783133	0.232119	.0666091944(-.0256789304,.1588973193)	0.157183	0.638694
cis-aconitate	Prevotella	0.991968	0.555556	-.0309578319(-.0738870741,.0119714103)	0.157538	0.638694
L-histidine	Alloprevotella	0.962851	0.21116	-.0598760612(-.1430672852,.0233151629)	0.158344	0.638694
pyroglutamate	Catabacter	0.874498	0.763789	-.03400586(-.0814045396,.0133928195)	0.159676	0.641128
glycolate	Veillonella	0.983936	0.24333	-.0399500572(-.095733755,.0158336406)	0.160424	0.642737
N,N-Dimethylglycine	Howardella	0.981928	0.211147	-.0719886585(-.1725242832,.0285469662)	0.160487	0.642737
creatinine	Intestinibacter	1	0.378549	-.0250221833(-.0600039878,.0099596213)	0.160932	0.642737
acetone	Slackia	0.783133	0.337382	-.0599966092(-.1440263837,.0240331653)	0.161693	0.642737
N,N-Dimethylglycine	Escherichia/Shigella	0.981928	0.559486	.0581613971(-.0233019262,.1396247204)	0.161713	0.642737
cis-aconitate	Phascolarctobacterium	0.991968	0.437037	-.0301675346(-.0725280094,.0121929402)	0.162771	0.64378
urea	Anaerovorax	1	0.663512	.029409681(-.0119353564,.0707547184)	0.163267	0.644365
Dimethylamine	Eisenbergiella	1	0.493165	.0264327999(-.010758398,.0636239977)	0.16362	0.644384
L-tyrosine	Howardella	0.796185	0.214286	-.0474400261(-.1142588212,.019378769)	0.164063	0.644757
Methylamine	Turicibacter	0.754016	0.332402	-.0450329127(-.1084691482,.0184033229)	0.164115	0.644757
3-hydroxyisovalerate	Olsenella	0.99498	0.346723	-.036353322(-.0875741154,.0148674715)	0.164207	0.644757
1-Methylnicotinamide	Catabacter	0.643574	0.736928	-.052126789(-.1256095745,.0213559965)	0.164423	0.644757
Methylamine	Oxalobacter	0.754016	0.319832	.0458812249(-.0188154033,.110577853)	0.164542	0.644757
O-acetyl-carnitine	Fusibacter	0.678715	0.347287	-.0625470114(-.1507452227,.0256512)	0.164548	0.644757
Dimethylamine	Ethanoligenens	1	0.232387	-.0306478318(-.0738786507,.0125829871)	0.164685	0.644757
formate	Intestinimonas	0.982932	0.652034	.0403331234(-.0166009372,.0972671839)	0.164993	0.644757
N,N-Dimethylglycine	Phascolarctobacterium	0.981928	0.433012	-.0573432553(-.1383519567,.0236654462)	0.165323	0.644757
3-aminoisobutyrate	Holdemanella	0.61747	0.505902	-.0976863888(-.2361887591,.0408159815)	0.166857	0.644757
ethanolamine	Collinsella	0.973896	0.775378	-.0356212541(-.0862470628,.0150045547)	0.167874	0.646019
pyroglutamate	Olsenella	0.874498	0.356115	-.02949742(-.0714311628,.0124363228)	0.167989	0.646019
indoxylsulfate	Senegalimassilia	0.768072	0.275342	.050684714(-.0213744402,.1227438682)	0.16802	0.646019
hippurate	Eggerthella	1	0.663512	-.0720532576(-.1745088928,.0304023776)	0.168089	0.646019
betaine	Romboutsia	0.921687	0.395429	.0556878054(-.0236216288,.1349972396)	0.168758	0.646019
4-hydroxyphenylacetate	Intestinibacter	0.821285	0.372123	.0461847613(-.0196532304,.112022753)	0.169163	0.646019
uracil	Olsenella	0.660643	0.33758	-.0457034957(-.1108981624,.0194911709)	0.169443	0.646019
hippurate	Alloprevotella	1	0.211356	.0852115122(-.0363661572,.2067891816)	0.169534	0.646019
O-phospho-choline	Dorea	0.656627	0.725522	-.038887924(-.094432886,.016657038)	0.17	0.646019
Lactate	Slackia	0.992972	0.34428	-.0575577686(-.1397961803,.0246806431)	0.170139	0.646019
trigonelline	Intestinibacter	0.911647	0.390104	-.0721201751(-.1751922171,.0309518669)	0.17025	0.646019
creatinine	Paraprevotella	1	0.291272	-.0267337701(-.0649622963,.0114947561)	0.17049	0.646019
uracil	Veillonella	0.660643	0.235669	.0493423937(-.021463318,.1201481054)	0.171989	0.646019
2-hydroxyisobutyrate	Slackia	0.995984	0.343189	-.0348148503(-.0847748757,.0151451752)	0.171999	0.646019
2-hydroxyisobutyrate	Eisenbergiella	0.995984	0.494192	.0327280755(-.0143029426,.0797590936)	0.172597	0.646019
glycine	Alloprevotella	1	0.211356	-.0636769751(-.1556230545,.0282691044)	0.174665	0.650512
4-hydroxyphenylacetate	Prevotella	0.821285	0.557545	-.0453058118(-.1107543998,.0201427761)	0.174859	0.650512
Acetate	Akkermansia	0.942771	0.468227	.0500604142(-.0222830487,.122403877)	0.175016	0.650512
Lactate	Turicibacter	0.992972	0.34428	-.0552912876(-.1353863958,.0248038205)	0.176055	0.651754
uracil	Escherichia/Shigella	0.660643	0.555732	.0421584048(-.0189159419,.1032327515)	0.17608	0.651754
choline	Slackia	0.534137	0.345776	-.0469852193(-.115057873,.0210874344)	0.176116	0.651754
hippurate	Victivallis	1	0.336488	.0710726827(-.0320827626,.1742281281)	0.176891	0.651754
succinate	Butyricimonas	0.949799	0.636464	.0588283599(-.0266474271,.1443041469)	0.177357	0.651754
creatinine	Gordonibacter	1	0.229232	.0280340369(-.0127001397,.0687682136)	0.177374	0.651754
glycine	Phascolarctobacterium	1	0.435331	-.0507684396(-.1245572741,.023020395)	0.177497	0.651754
hippurate	Akkermansia	1	0.463722	.0676904785(-.0311942725,.1665752295)	0.179702	0.654782
cis-aconitate	Clostridium sensu stricto	0.991968	0.503704	-.0288695598(-.0711547915,.0134156719)	0.180853	0.657679
Dimethylamine	Escherichia/Shigella	1	0.561514	-.0252805284(-.0623994715,.0118384146)	0.181919	0.66026
1-Methylnicotinamide	Coprobacter	0.643574	0.630719	.0450790212(-.0211592193,.1113172617)	0.182246	0.66026
O-phospho-choline	Holdemania	0.656627	0.577849	.0343119976(-.016114568,.0847385633)	0.182326	0.66026
succinate	Ethanoligenens	0.949799	0.230939	.0657694871(-.0309186336,.1624576078)	0.182462	0.66026
L-valine	Holdemanella	0.630522	0.502479	-.0349296888(-.0863372289,.0164778513)	0.182949	0.66026
L-tyrosine	Catenibacterium	0.796185	0.252645	-.042933854(-.1062076019,.0203398938)	0.183546	0.66026
O-phospho-choline	Intestinimonas	0.656627	0.661316	-.036206128(-.0895827694,.0171705133)	0.183693	0.66026
creatinine	Phascolarctobacterium	1	0.435331	-.0232017063(-.0574301758,.0110267632)	0.183994	0.66026
Dimethylamine	Eggerthella	1	0.663512	-.0261372242(-.0648607808,.0125863325)	0.185863	0.662877
Methylamine	Akkermansia	0.754016	0.460894	.0411955454(-.0199900947,.1023811854)	0.186962	0.665513
formate	Streptococcus	0.982932	0.702355	.0397672707(-.0193310956,.0988656369)	0.187216	0.665513
4-hydroxyphenylacetate	Catenibacterium	0.821285	0.244246	-.0514753725(-.1281510365,.0252002914)	0.188241	0.667498
O-phospho-choline	Prevotella	0.656627	0.542536	.0339105685(-.0166819649,.0845031018)	0.188947	0.668719
ethanolamine	Catabacter	0.973896	0.758099	-.0331858919(-.082704417,.0163326332)	0.189011	0.668719
pyroglutamate	Collinsella	0.874498	0.784173	-.0325039241(-.0811701424,.0161622942)	0.190517	0.67171
3-aminoisobutyrate	Escherichia/Shigella	0.61747	0.537943	.089374761(-.0444416541,.2231911761)	0.19052	0.67171
N,N-Dimethylglycine	Catabacter	0.981928	0.764202	-.064235322(-.1604660413,.0319953974)	0.190771	0.67171
hippurate	Anaerostipes	1	0.417455	-.0658068496(-.1646248628,.0330111636)	0.191819	0.672455
1-Methylnicotinamide	Holdemania	0.643574	0.565359	.0429582769(-.021574283,.1074908368)	0.19199	0.672455
hippurate	Dialister	1	0.658254	.0679785034(-.0341589955,.1701160022)	0.192073	0.672455
O-phospho-choline	Senegalimassilia	0.656627	0.272873	.0373382139(-.0187754252,.0934518531)	0.192177	0.672455
glycine	Holdemanella	1	0.491062	-.0501142423(-.1255320474,.0253035628)	0.192789	0.672455
L-threonine	Paraprevotella	0.982932	0.292291	-.0445988516(-.111834594,.0226368908)	0.193572	0.672455
taurine	Desulfovibrio	0.763052	0.248619	-.0715102797(-.1793340158,.0363134565)	0.193643	0.672455
2-hydroxyisobutyrate	Butyricimonas	0.995984	0.635692	-.032058694(-.0804391269,.0163217389)	0.194031	0.672455
betaine	Bifidobacterium	0.921687	0.250286	-.0596319924(-.1496320067,.0303680218)	0.194072	0.672455
trigonelline	Howardella	0.911647	0.214039	-.0826983605(-.2075369651,.0421402441)	0.194163	0.672455
betaine	Senegalimassilia	0.921687	0.269714	.0582103887(-.0296817804,.1461025578)	0.194263	0.672455
L-carnitine	Collinsella	0.96988	0.773073	.0905779196(-.0462630097,.2274188488)	0.194514	0.672455
creatinine	Prevotella	1	0.556257	-.0229261462(-.0576207948,.0117685025)	0.195272	0.672455
Dimethylamine	Slackia	1	0.343849	-.0260662912(-.0655329598,.0134003774)	0.195498	0.672455
citrate	Desulfovibrio	1	0.236593	-.0520927135(-.1309876902,.0268022631)	0.195623	0.672455
O-phospho-choline	Anaerostipes	0.656627	0.425361	-.0333891597(-.0840374538,.0172591344)	0.19633	0.672455
D-Glucose	Dialister	0.783133	0.660403	.0778182197(-.0402892711,.1959257105)	0.196574	0.672455
succinate	Allisonella	0.949799	0.240884	-.0636835154(-.1605157446,.0331487138)	0.197396	0.672455
Lactate	Sutterella	0.992972	0.532839	.0509376759(-.0265438905,.1284192424)	0.197567	0.672455
cis-aconitate	Desulfovibrio	0.991968	0.234921	-.0327979928(-.0826936578,.0170976722)	0.197626	0.672455
uracil	Akkermansia	0.660643	0.464968	.0403345262(-.0210501677,.1017192201)	0.197799	0.672455
O-phospho-choline	Streptococcus	0.656627	0.701445	.0354808986(-.0187721962,.0897339934)	0.199915	0.672805
ethanolamine	Holdemania	0.973896	0.574514	.0276523701(-.0146408498,.06994559)	0.200027	0.672805
O-phospho-choline	Haemophilus	0.656627	0.449438	.0326175926(-.0173334943,.0825686795)	0.200602	0.672805
taurine	Streptococcus	0.763052	0.678177	.064751014(-.0344374522,.1639394801)	0.200728	0.672805
3-hydroxyisovalerate	Intestinimonas	0.99498	0.65222	.0328805386(-.0175307679,.0832918451)	0.201116	0.672805
L-alanine	Intestinibacter	0.99498	0.377378	-.0418434501(-.1060283984,.0223414982)	0.201341	0.672805
3-aminoisobutyrate	Slackia	0.61747	0.347386	-.0936713065(-.2376393608,.0502967479)	0.202228	0.673244
Methanol	Veillonella	1	0.245005	.0488863462(-.0262608344,.1240335268)	0.202296	0.673244
O-phospho-choline	Ethanoligenens	0.656627	0.239165	-.0380905737(-.096719402,.0205382547)	0.202887	0.673244
trigonelline	Holdemanella	0.911647	0.505178	.0666408168(-.0363215116,.1696031453)	0.204599	0.677483
L-tyrosine	Barnesiella	0.796185	0.742063	-.0393457167(-.1001516281,.0214601946)	0.204714	0.677483
acetone	Clostridium sensu stricto	0.783133	0.524966	.0503628676(-.0275823873,.1283081226)	0.205372	0.677618
1-Methylnicotinamide	Bilophila	0.643574	0.740196	-.0471245402(-.1201791621,.0259300817)	0.206125	0.678892
L-threonine	Olsenella	0.982932	0.347966	-.0411877749(-.1050459638,.022670414)	0.206175	0.678892
trimethylamine-N-oxide	Prevotella	0.998996	0.556842	.0538273275(-.029677865,.13733252)	0.206449	0.678892
L-histidine	Akkermansia	0.962851	0.464989	.043714984(-.0241566604,.1115866285)	0.206812	0.678892
trigonelline	Akkermansia	0.911647	0.464902	-.0662969688(-.1693594189,.0367654813)	0.207386	0.678892
glycine	Haemophilus	1	0.451104	-.0472824406(-.1208223453,.0262574641)	0.207612	0.678892
L-alanine	Streptococcus	0.99498	0.70296	.0435321869(-.0243439254,.1114082992)	0.208747	0.680265
citrate	Prevotella	1	0.556257	-.0435510393(-.1115575212,.0244554427)	0.209424	0.681271
pi-methyl-histidine	Gordonibacter	0.674699	0.201562	.1128342337(-.0641041963,.2897726637)	0.211345	0.686315
Lactate	Eggerthella	0.992972	0.664195	-.051412936(-.1321911488,.0293652767)	0.212229	0.68798
D-Glucose	Alloprevotella	0.783133	0.218792	-.0881965872(-.2270699544,.0506767799)	0.213225	0.689999
urea	Clostridium XVIII	1	0.546793	.024850129(-.0143313834,.0640316413)	0.213842	0.690788
N,N-Dimethylglycine	Prevotella	0.981928	0.555198	-.0519985426(-.134048629,.0300515438)	0.214196	0.690788
glycolate	Intestinibacter	0.983936	0.3746	-.0312664605(-.080733434,.0182005129)	0.215409	0.693429
pyroglutamate	Anaerostipes	0.874498	0.417266	-.0254123431(-.0656741672,.014849481)	0.216056	0.694304
L-valine	Allisonella	0.630522	0.254545	.036342339(-.0212463154,.0939309933)	0.216135	0.694304
1-Methylnicotinamide	Fusibacter	0.643574	0.366013	.0417369744(-.0246643695,.1081383183)	0.217969	0.698028
taurine	Intestinibacter	0.763052	0.388122	.059585226(-.035275112,.154445564)	0.218276	0.698028
taurine	Barnesiella	0.763052	0.730663	.0652164251(-.0386369696,.1690698198)	0.218401	0.698028
L-threonine	Streptococcus	0.982932	0.702355	.040960992(-.0242805308,.1062025149)	0.218496	0.698028
L-alanine	Akkermansia	0.99498	0.464059	.0398984952(-.0236863376,.103483328)	0.218754	0.698028
hypoxanthine	Catabacter	0.860442	0.761322	-.0548270384(-.1422369698,.0325828931)	0.218934	0.698028
L-alanine	Clostridium XVIII	0.99498	0.544397	-.0392770422(-.1020214848,.0234674004)	0.219858	0.698028
4-hydroxyphenylacetate	Ethanoligenens	0.821285	0.234015	-.0469624257(-.1220112325,.028086381)	0.220024	0.698028
pyroglutamate	Anaerovorax	0.874498	0.669065	-.0263534528(-.068539979,.0158330733)	0.220814	0.698028
ethanolamine	Eisenbergiella	0.973896	0.491361	.026423283(-.0159176199,.0687641859)	0.221278	0.698028
taurine	Olsenella	0.763052	0.360497	.0607741311(-.0368396334,.1583878956)	0.222363	0.699989
Lactate	Catabacter	0.992972	0.760593	-.0565267657(-.1474627653,.034409234)	0.223097	0.701108
formate	Clostridium XVIII	0.982932	0.544968	-.0339583068(-.0886210814,.0207044678)	0.223378	0.701108
O-acetyl-carnitine	Clostridium XVIII	0.678715	0.576744	-.0524616684(-.1370680556,.0321447188)	0.224248	0.70234
Lactate	Butyricimonas	0.992972	0.638771	-.0495838784(-.1295493102,.0303815535)	0.224249	0.70234
L-carnitine	Alloprevotella	0.96988	0.211726	-.0876912433(-.2292002142,.0538177276)	0.224532	0.70234
tau-methyl-histidine	Anaerovorax	0.731928	0.671449	-.0303433506(-.0793789944,.0186922932)	0.225195	0.70234
formate	Bilophila	0.982932	0.747323	.0384472592(-.0238018011,.1006963195)	0.22607	0.703287
3-aminoisobutyrate	Ethanoligenens	0.61747	0.234401	-.0972538957(-.2548061129,.0602983216)	0.226337	0.703287
L-valine	Collinsella	0.630522	0.785124	.0378525624(-.0234702443,.0991753692)	0.226347	0.703287
formate	Holdemania	0.982932	0.568523	-.0338173352(-.0887007872,.0210661168)	0.227177	0.703287
L-carnitine	Allisonella	0.96988	0.242128	.0822555409(-.0512703859,.2157814678)	0.227282	0.703287
2-hydroxyisobutyrate	Eggerthella	0.995984	0.662091	-.0301364249(-.0790699414,.0187970916)	0.227404	0.703287
Methanol	Escherichia/Shigella	1	0.561514	.0404615796(-.0253585638,.1062817231)	0.228262	0.703287
4-hydroxyphenylacetate	Haemophilus	0.821285	0.434783	.0396959705(-.0248836019,.1042755428)	0.228297	0.703287
glycolate	Howardella	0.983936	0.209178	-.037010801(-.0972574498,.0232358479)	0.228571	0.703287
1-Methylnicotinamide	Prevotella	0.643574	0.566993	-.0402410368(-.1058283222,.0253462486)	0.229156	0.703287
tau-methyl-histidine	Holdemania	0.731928	0.563845	.0285342146(-.0180071885,.0750756177)	0.229503	0.703287
L-valine	Bifidobacterium	0.630522	0.266116	-.034242838(-.0901356864,.0216500104)	0.229839	0.703287
N,N-Dimethylglycine	Catenibacterium	0.981928	0.239014	.0590004136(-.0374665199,.155467347)	0.230629	0.703287
urea	Alloprevotella	1	0.211356	-.029777862(-.0785234768,.0189677529)	0.231186	0.703826
glycolate	Haemophilus	0.983936	0.450374	-.0293602669(-.077507885,.0187873512)	0.232017	0.705194
4-hydroxyphenylacetate	Akkermansia	0.821285	0.468031	-.0398488378(-.1052727363,.0255750608)	0.232561	0.705688
hippurate	Catenibacterium	1	0.239748	.0705943992(-.0453356046,.186524403)	0.232674	0.705688
3-hydroxyisovalerate	Catabacter	0.99498	0.760042	-.0347109725(-.0917855207,.0223635757)	0.233265	0.705688
2-hydroxyisobutyrate	Streptococcus	0.995984	0.704329	.0307037155(-.0198356664,.0812430974)	0.233764	0.705868
trimethylamine-N-oxide	Sutterella	0.998996	0.533684	.0504332148(-.0326487479,.1335151775)	0.234142	0.705868
pi-methyl-histidine	Clostridium sensu stricto	0.674699	0.50625	.0866504723(-.0567091673,.2300101119)	0.236154	0.710765
3-aminoisobutyrate	Paraprevotella	0.61747	0.27656	-.0920628083(-.2444722286,.0603466119)	0.236447	0.710765
indoxylsulfate	Barnesiella	0.768072	0.739726	-.0435276725(-.1156111802,.0285558353)	0.236601	0.710765
citrate	Phascolarctobacterium	1	0.435331	-.0403822765(-.1074377593,.0266732063)	0.237868	0.712449
citrate	Anaerovorax	1	0.663512	.0426510392(-.028256596,.1135586743)	0.23843	0.712978
4-hydroxyphenylacetate	Butyricimonas	0.821285	0.629156	-.0400643435(-.1066792096,.0265505225)	0.238483	0.712978
Dimethylamine	Prevotella	1	0.556257	-.022483257(-.0598830984,.0149165843)	0.238697	0.712978
formate	Victivallis	0.982932	0.337259	.0346109834(-.023052774,.0922747407)	0.239431	0.712978
L-histidine	Dorea	0.962851	0.728665	.0446254802(-.029782291,.1190332513)	0.239805	0.712978
urea	Allisonella	1	0.241851	-.0275696699(-.0735617544,.0184224145)	0.240039	0.712978
creatinine	Barnesiella	1	0.729758	-.0228171892(-.0608985103,.0152641319)	0.240254	0.712978
tau-methyl-histidine	Catabacter	0.731928	0.750359	-.0324381215(-.0867186007,.0218423576)	0.241487	0.712978
Lactate	Allisonella	0.992972	0.240466	.0540642679(-.0364237786,.1445523144)	0.241588	0.712978
3-aminoisobutyrate	Desulfovibrio	0.61747	0.242833	-.0945134173(-.2527739113,.0637470767)	0.241802	0.712978
L-alanine	Eggerthella	0.99498	0.664905	-.0393444417(-.1052717994,.0265829159)	0.242131	0.712978
pi-methyl-histidine	Catabacter	0.674699	0.748438	-.0996905321(-.2667687709,.0673877067)	0.242222	0.712978
cis-aconitate	Coprobacter	0.991968	0.614815	-.0258618865(-.0692161568,.0174923838)	0.242336	0.712978
betaine	Olsenella	0.921687	0.346286	.0492726482(-.0334055427,.1319508392)	0.242785	0.712978
Acetate	Catenibacterium	0.942771	0.232999	.0509115486(-.0349222346,.1367453318)	0.245018	0.715345
pi-methyl-histidine	Collinsella	0.674699	0.798437	.1067932146(-.0736549704,.2872413997)	0.246069	0.717282
O-acetyl-carnitine	Haemophilus	0.678715	0.452713	.0496896808(-.03430588,.1336852417)	0.246266	0.717282
1-Methylnicotinamide	Alloprevotella	0.643574	0.20915	-.0482769722(-.1298864371,.0333324926)	0.246278	0.717282
4-hydroxyphenylacetate	Slackia	0.821285	0.342711	-.0410852335(-.1105751737,.0284047067)	0.246534	0.717282
L-histidine	Anaerostipes	0.962851	0.415755	-.0399448835(-.1075560358,.0276662689)	0.246883	0.717282
urea	Gordonibacter	1	0.229232	.0275131481(-.0190693758,.074095672)	0.24702	0.717282
Lactate	Howardella	0.992972	0.208686	-.0567212839(-.1531483802,.0397058124)	0.248948	0.71888
pi-methyl-histidine	Sutterella	0.674699	0.546875	.0845972309(-.0593709396,.2285654014)	0.249446	0.719198
L-histidine	Romboutsia	0.962851	0.389497	.0399963872(-.0281116133,.1081043877)	0.249737	0.719198
L-carnitine	Ethanoligenens	0.96988	0.235613	-.0779222731(-.2106870205,.0548424743)	0.250003	0.719198
citrate	Gordonibacter	1	0.229232	.046831611(-.033090671,.1267538931)	0.250775	0.719666
uracil	Intestinimonas	0.660643	0.644904	.0369200416(-.0261040921,.0999441753)	0.250901	0.719666
L-histidine	Bifidobacterium	0.962851	0.253829	-.0447557291(-.1212230475,.0317115893)	0.251319	0.719666
L-histidine	Paraprevotella	0.962851	0.291028	-.0435633039(-.1180402191,.0309136112)	0.251618	0.719666
L-tyrosine	Victivallis	0.796185	0.351852	-.0330585536(-.0896072188,.0234901115)	0.251877	0.719666
pyroglutamate	Fusibacter	0.874498	0.377698	-.0238829204(-.0647757689,.017009928)	0.252337	0.719666
pi-methyl-histidine	Bilophila	0.674699	0.75625	-.0964162265(-.2615473512,.0687148983)	0.252467	0.719666
L-alanine	Holdemanella	0.99498	0.493657	-.0373312123(-.1014098139,.0267473892)	0.253518	0.719728
pi-methyl-histidine	Eggerthella	0.674699	0.654688	.0864269137(-.0620316333,.2348854607)	0.253863	0.719728
O-phospho-choline	Catabacter	0.656627	0.760835	-.0345001801(-.0938069316,.0248065715)	0.25422	0.719728
D-Glucose	Escherichia/Shigella	0.783133	0.557047	.0659298577(-.0474107563,.1792704717)	0.254243	0.719728
succinate	Holdemania	0.949799	0.570166	-.0480879077(-.1308466413,.034670826)	0.254762	0.719728
4-hydroxyphenylacetate	Holdemanella	0.821285	0.491049	-.0385546015(-.1049556003,.0278463973)	0.255112	0.719728
O-acetyl-carnitine	Turicibacter	0.678715	0.350388	.0505142972(-.036559114,.1375877083)	0.25552	0.719728
L-valine	Intestinimonas	0.630522	0.656198	-.0304231561(-.0829015665,.0220552544)	0.255854	0.719728
tau-methyl-histidine	Senegalimassilia	0.731928	0.281205	-.0298712387(-.0814830894,.0217406121)	0.256642	0.719766
Methanol	Paraprevotella	1	0.291272	-.0422278962(-.1152564771,.0308006847)	0.257078	0.719895
L-histidine	Desulfovibrio	0.962851	0.233042	-.0456418555(-.124604026,.033320315)	0.257255	0.719895
3-hydroxyisovalerate	Intestinibacter	0.99498	0.376321	-.0285477578(-.0779884567,.020892941)	0.257756	0.719895
Methanol	Phascolarctobacterium	1	0.435331	.0376934904(-.0276811563,.1030681371)	0.258447	0.72046
L-histidine	Howardella	0.962851	0.202407	.0486304041(-.0358021065,.1330629148)	0.25895	0.720777
L-alanine	Anaerovorax	0.99498	0.665962	-.0381913829(-.1045362972,.0281535314)	0.259214	0.720777
taurine	Eisenbergiella	0.763052	0.473757	.0539940274(-.0398727162,.1478607709)	0.259569	0.720777
L-valine	Desulfovibrio	0.630522	0.221488	-.03461035(-.0948110318,.0255903319)	0.259821	0.720777
trimethylamine-N-oxide	Streptococcus	0.998996	0.704211	-.0512130077(-.1404864847,.0380604694)	0.26086	0.721751
L-tyrosine	Holdemania	0.796185	0.571429	.0310425311(-.0231627607,.0852478228)	0.261675	0.722926
pyroglutamate	Haemophilus	0.874498	0.448441	.0227434(-.0170520872,.0625388872)	0.262657	0.724558
tau-methyl-histidine	Olsenella	0.731928	0.361549	-.0278061967(-.0765095383,.0208971449)	0.263139	0.724808
Dimethylamine	Holdemania	1	0.572029	.0211186412(-.0160447023,.0582819846)	0.265374	0.729876
3-aminoisobutyrate	Oxalobacter	0.61747	0.320405	-.0820795602(-.2266061298,.0624470094)	0.265664	0.729876
cis-aconitate	Veillonella	0.991968	0.243386	.0277726376(-.0211437795,.0766890546)	0.265802	0.729876
hypoxanthine	Dialister	0.860442	0.662179	.0440669151(-.0336187272,.1217525573)	0.266232	0.729876
succinate	Intestinimonas	0.949799	0.653039	.0487913153(-.0372546334,.134837264)	0.266407	0.729876
pyroglutamate	Butyricimonas	0.874498	0.642686	-.0233746132(-.0647270892,.0179778628)	0.267916	0.731433
urea	Senegalimassilia	1	0.272345	.0247475738(-.0191518061,.0686469538)	0.269204	0.733867
glycolate	Holdemanella	0.983936	0.491996	-.0278001133(-.0771658524,.0215656257)	0.269703	0.734149
L-threonine	Clostridium sensu stricto	0.982932	0.504283	-.0338771814(-.0940524619,.0262980992)	0.269849	0.734149
O-acetyl-carnitine	Butyricimonas	0.678715	0.629457	-.048892284(-.1357579238,.0379733558)	0.269956	0.734149
cis-aconitate	Holdemanella	0.991968	0.492063	-.0243942838(-.0677401256,.018951558)	0.270013	0.734149
4-hydroxyphenylacetate	Desulfovibrio	0.821285	0.236573	-.042511497(-.1181650474,.0331420534)	0.270745	0.734149
uracil	Dorea	0.660643	0.707006	-.0370356366(-.1031607532,.0290894799)	0.272316	0.735849
4-hydroxyphenylacetate	Anaerovorax	0.821285	0.681586	-.0386558974(-.1076751544,.0303633596)	0.272325	0.735849
urea	Holdemania	1	0.572029	.0220692366(-.0173484716,.0614869447)	0.27249	0.735849
citrate	Holdemania	1	0.572029	.0378008628(-.0297838074,.105385533)	0.272978	0.735849
3-hydroxyisovalerate	Phascolarctobacterium	0.99498	0.434461	-.0270065413(-.0753241043,.0213110217)	0.273298	0.735849
trigonelline	Eisenbergiella	0.911647	0.499425	-.0572345536(-.1599182969,.0454491896)	0.274632	0.73673
glycine	Catabacter	1	0.760252	.0485753116(-.0387008576,.1358514808)	0.275336	0.737549
trigonelline	Catenibacterium	0.911647	0.243959	.0665198323(-.053176507,.1862161717)	0.276054	0.738404
L-alanine	Catenibacterium	0.99498	0.241015	.0413212573(-.0330894505,.1157319651)	0.276421	0.738404
N,N-Dimethylglycine	Eisenbergiella	0.981928	0.491961	-.0453174255(-.1269887298,.0363538788)	0.2768	0.738404
Methylamine	Veillonella	0.754016	0.238827	-.0391936711(-.1098317078,.0314443656)	0.27682	0.738404
Methanol	Butyricimonas	1	0.637224	-.0376080821(-.1054702417,.0302540774)	0.2774	0.738404
L-valine	Clostridium XVIII	0.630522	0.52562	.0275130369(-.0221848903,.0772109642)	0.277901	0.738404
O-acetyl-carnitine	Slackia	0.678715	0.331783	-.050577302(-.1419430908,.0407884868)	0.277932	0.738404
O-phospho-choline	Eisenbergiella	0.656627	0.483146	.0281818859(-.0227407625,.0791045343)	0.278057	0.738404
hypoxanthine	Anaerostipes	0.860442	0.405141	.0413871831(-.0334318892,.1162062553)	0.278285	0.738404
succinate	Bifidobacterium	0.949799	0.250829	-.0523664917(-.1470637542,.0423307707)	0.278437	0.738404
L-tyrosine	Senegalimassilia	0.796185	0.283069	-.0330570121(-.0928759269,.0267619028)	0.278759	0.738404
3-hydroxyisovalerate	Eggerthella	0.99498	0.664905	-.0279828655(-.0786706348,.0227049038)	0.279242	0.738404
L-carnitine	Eisenbergiella	0.96988	0.492942	-.0632198262(-.177913728,.0514740756)	0.27999	0.738404
pyroglutamate	Sutterella	0.874498	0.531175	.0220788579(-.0179872336,.0621449493)	0.280116	0.738404
acetone	Catabacter	0.783133	0.767881	.0513557105(-.0418554963,.1445669173)	0.280203	0.738404
acetone	Turicibacter	0.783133	0.352227	.044576996(-.0363922121,.1255462042)	0.280568	0.738404
Lactate	Senegalimassilia	0.992972	0.270127	-.0474694533(-.1338825757,.0389436691)	0.281628	0.738404
L-carnitine	Anaerostipes	0.96988	0.418024	-.0632924264(-.1785356138,.0519507611)	0.281736	0.738404
hypoxanthine	Escherichia/Shigella	0.860442	0.564259	-.0407563511(-.1149753838,.0334626817)	0.281799	0.738404
uracil	Victivallis	0.660643	0.347134	-.0351945232(-.0993850367,.0289959903)	0.282548	0.738404
indoxylsulfate	Escherichia/Shigella	0.768072	0.553425	.0353985875(-.0291895777,.0999867527)	0.282738	0.738404
pi-methyl-histidine	Clostridium XVIII	0.674699	0.534375	.0781258305(-.0644296591,.2206813201)	0.282762	0.738404
trimethylamine-N-oxide	Haemophilus	0.998996	0.451579	-.0450492493(-.1272597496,.037161251)	0.282818	0.738404
L-threonine	Phascolarctobacterium	0.982932	0.432548	-.0330993887(-.0935345726,.0273357951)	0.283073	0.738404
formate	Barnesiella	0.982932	0.729122	.0332440659(-.0274745731,.093962705)	0.283226	0.738404
L-histidine	Dialister	0.962851	0.660832	.0383350298(-.0317002956,.1083703551)	0.283352	0.738404
pi-methyl-histidine	Victivallis	0.674699	0.34375	-.0823293392(-.2328589053,.0682002268)	0.283735	0.738404
O-phospho-choline	Intestinibacter	0.656627	0.380417	-.0280139218(-.0793899029,.0233620594)	0.285198	0.738404
formate	Ethanoligenens	0.982932	0.231263	.0349047541(-.0291086554,.0989181637)	0.285198	0.738404
hippurate	Collinsella	1	0.774974	.0640760699(-.0535810497,.1817331895)	0.285793	0.738404
acetone	Catenibacterium	0.783133	0.226721	-.0519563381(-.1473596341,.043446958)	0.285796	0.738404
Methanol	Fusibacter	1	0.370137	.0366971541(-.0307756732,.1041699813)	0.28643	0.738404
glycolate	Dorea	0.983936	0.731057	.0292987409(-.0245951092,.083192591)	0.286645	0.738404
citrate	Catabacter	1	0.760252	.0432138554(-.0363421079,.1227698186)	0.287044	0.738404
L-threonine	Intestinimonas	0.982932	0.654176	-.0342923276(-.0974712298,.0288865746)	0.287405	0.738404
L-threonine	Sutterella	0.982932	0.536403	-.0329733261(-.0937306515,.0277839994)	0.287472	0.738404
acetone	Olsenella	0.783133	0.337382	-.0449275638(-.127953984,.0380988564)	0.288879	0.738404
L-carnitine	Bilophila	0.96988	0.745928	-.0698044873(-.1993926811,.0597837066)	0.291077	0.739072
N,N-Dimethylglycine	Slackia	0.981928	0.344051	-.046600321(-.133144438,.0399437959)	0.291262	0.739072
L-valine	Oxalobacter	0.630522	0.305785	-.0291053351(-.0831931561,.0249824859)	0.291571	0.739072
pyroglutamate	Veillonella	0.874498	0.231415	.0250669638(-.0216543135,.0717882412)	0.293	0.740906
tau-methyl-histidine	Bifidobacterium	0.731928	0.246772	-.0285859464(-.0821338342,.0249619413)	0.29542	0.746007
3-aminoisobutyrate	Prevotella	0.61747	0.551433	-.0732517766(-.2105600593,.0640565062)	0.295741	0.746007
trimethylamine-N-oxide	Slackia	0.998996	0.344211	.0468562243(-.0412101349,.1349225835)	0.297036	0.748046
choline	Eggerthella	0.534137	0.669941	-.0359932706(-.1036661304,.0316795891)	0.297204	0.748046
O-phospho-choline	Barnesiella	0.656627	0.738363	-.0298394726(-.0859665972,.026287652)	0.297413	0.748046
acetone	Prevotella	0.783133	0.54386	-.0420891444(-.121275236,.0370969472)	0.297521	0.748046
3-aminoisobutyrate	Senegalimassilia	0.61747	0.278246	-.0797454744(-.2299789711,.0704880223)	0.298169	0.748046
O-acetyl-carnitine	Eggerthella	0.678715	0.663566	-.0469079268(-.1353055221,.0414896685)	0.298317	0.748046
hippurate	Dorea	1	0.729758	.0577336593(-.0510797762,.1665470948)	0.298383	0.748046
pi-methyl-histidine	Escherichia/Shigella	0.674699	0.560938	-.0765247216(-.2211448339,.0680953906)	0.299689	0.748046
hypoxanthine	Phascolarctobacterium	0.860442	0.438188	-.0390270767(-.1128525978,.0347984445)	0.300149	0.748046
tau-methyl-histidine	Anaerostipes	0.731928	0.421808	-.0246023163(-.0712991663,.0220945337)	0.301786	0.750815
2-hydroxyisobutyrate	Olsenella	0.995984	0.346357	-.0260796066(-.0755978996,.0234386864)	0.301957	0.750815
Methylamine	Haemophilus	0.754016	0.444134	-.0318020755(-.0923142747,.0287101236)	0.302984	0.751774
uracil	Coprobacter	0.660643	0.640127	-.0331827358(-.0963316181,.0299661465)	0.303057	0.751774
formate	Olsenella	0.982932	0.347966	.0303575353(-.027460574,.0881756446)	0.30344	0.751774
O-acetyl-carnitine	Desulfovibrio	0.678715	0.227907	-.0526749001(-.1530677788,.0477179786)	0.303776	0.751774
trigonelline	Bifidobacterium	0.911647	0.253165	.061061017(-.0554001716,.1775222057)	0.30413	0.751774
cis-aconitate	Sutterella	0.991968	0.533333	.0223621832(-.0204211489,.0651455154)	0.305626	0.753281
Acetate	Ethanoligenens	0.942771	0.225195	.0442217365(-.040650714,.1290941871)	0.307153	0.756037
succinate	Barnesiella	0.949799	0.727072	-.0475725854(-.1389775243,.0438323534)	0.307689	0.756352
3-hydroxyisovalerate	Paraprevotella	0.99498	0.291755	-.0280719693(-.0820270023,.0258830636)	0.307852	0.756352
tau-methyl-histidine	Allisonella	0.731928	0.246772	-.0279307803(-.0816897721,.0258282114)	0.308531	0.756411
trigonelline	Paraprevotella	0.911647	0.294591	.0585574684(-.0541738821,.1712888189)	0.308636	0.756411
urea	Veillonella	1	0.245005	.0234111851(-.0216621915,.0684845617)	0.308674	0.756411
taurine	Coprobacter	0.763052	0.600829	.0493634528(-.0457495892,.1444764949)	0.30905	0.756411
trimethylamine-N-oxide	Barnesiella	0.998996	0.729474	.0475238859(-.0441124662,.1391602381)	0.309408	0.756411
N,N-Dimethylglycine	Clostridium sensu stricto	0.981928	0.505895	.0419181108(-.0389113725,.1227475941)	0.309422	0.756411
D-Glucose	Desulfovibrio	0.783133	0.236242	-.068527488(-.2008225058,.0637675298)	0.309991	0.756411
trigonelline	Romboutsia	0.911647	0.397008	-.0533342892(-.1563952894,.0497267111)	0.310447	0.756411
hypoxanthine	Collinsella	0.860442	0.78213	-.0463677479(-.1360313944,.0432958986)	0.310795	0.756411
choline	Alloprevotella	0.534137	0.218075	-.0411806254(-.1208313102,.0384700594)	0.310902	0.756411
L-histidine	Gordonibacter	0.962851	0.227571	.0411050331(-.0385550528,.1207651189)	0.311848	0.756411
glycine	Prevotella	1	0.556257	-.0385817073(-.1134532721,.0362898575)	0.312505	0.756411
taurine	Clostridium sensu stricto	0.763052	0.526243	.0479803965(-.0452352382,.1411960313)	0.31305	0.756411
urea	Slackia	1	0.343849	-.021525073(-.06341011,.0203599641)	0.313819	0.756411
3-hydroxyisovalerate	Coprobacter	0.99498	0.612051	-.0253042627(-.0746497983,.0240412729)	0.314866	0.757889
L-valine	Holdemania	0.630522	0.563636	.0255922754(-.0243345415,.0755190923)	0.315056	0.757889
pyroglutamate	Clostridium sensu stricto	0.874498	0.502398	.020353538(-.0194162682,.0601233442)	0.315823	0.758222
acetone	Alloprevotella	0.783133	0.207827	-.0499936672(-.1479672225,.047979888)	0.31725	0.760661
Methylamine	Fusibacter	0.754016	0.374302	-.0316445761(-.0937969191,.030507767)	0.318325	0.76225
L-alanine	Oxalobacter	0.99498	0.317125	-.0344299366(-.1020561352,.0331962621)	0.318348	0.76225
betaine	Streptococcus	0.921687	0.706286	.0431594926(-.0416494565,.1279684417)	0.318555	0.76225
pi-methyl-histidine	Senegalimassilia	0.674699	0.28125	.0805074053(-.0781089938,.2391238044)	0.319833	0.762902
L-tyrosine	Turicibacter	0.796185	0.353175	.0282253639(-.0274492596,.0838999874)	0.320397	0.763262
Methylamine	Collinsella	0.754016	0.77514	-.037129947(-.1103732858,.0361133918)	0.320426	0.763262
L-carnitine	Akkermansia	0.96988	0.463627	.0583411529(-.0568720026,.1735543084)	0.320964	0.763262
glycolate	Escherichia/Shigella	0.983936	0.558164	.0245436125(-.023936552,.0730237769)	0.321074	0.763262
glycine	Olsenella	1	0.345952	-.0396541655(-.1180081248,.0386997937)	0.321237	0.763262
L-tyrosine	Dialister	0.796185	0.660053	.0285085482(-.0280262749,.0850433713)	0.322985	0.764509
L-threonine	Bilophila	0.982932	0.743041	-.0344987807(-.1029703099,.0339727485)	0.323392	0.764509
L-histidine	Oxalobacter	0.962851	0.31291	-.0362985725(-.1085896995,.0359925544)	0.325051	0.767436
Lactate	Escherichia/Shigella	0.992972	0.559322	.0387501704(-.0386352653,.1161356061)	0.326377	0.769585
Lactate	Holdemanella	0.992972	0.493644	-.0393523546(-.1180668674,.0393621581)	0.327155	0.770438
L-threonine	Coprobacter	0.982932	0.61349	-.0308252815(-.0924844485,.0308338854)	0.327163	0.770438
2-hydroxyisobutyrate	Collinsella	0.995984	0.774023	-.0280366691(-.0843237662,.028250428)	0.328935	0.772664
L-alanine	Desulfovibrio	0.99498	0.237844	-.0365922481(-.1102250733,.037040577)	0.330049	0.774297
Methylamine	Holdemanella	0.754016	0.497207	.0309066932(-.0313026067,.0931159931)	0.330183	0.774297
pyroglutamate	Holdemania	0.874498	0.558753	-.0198427225(-.059815463,.0201300179)	0.330584	0.774297
2-hydroxyisobutyrate	Catenibacterium	0.995984	0.239704	-.027539328(-.0830294836,.0279508275)	0.330695	0.774297
taurine	Dorea	0.763052	0.745856	.0526350342(-.0534716739,.1587417424)	0.330924	0.774297
1-Methylnicotinamide	Anaerovorax	0.643574	0.665033	.033494219(-.0340620753,.1010505133)	0.331178	0.774297
hippurate	Allisonella	1	0.241851	.0567691842(-.0579687805,.1715071489)	0.332178	0.774297
L-tyrosine	Bifidobacterium	0.796185	0.257937	-.0301967805(-.0912614758,.0308679147)	0.33244	0.774297
Acetate	Anaerostipes	0.942771	0.414716	-.0359879622(-.1088941123,.0369181878)	0.333305	0.774297
L-tyrosine	Alloprevotella	0.796185	0.214286	-.0332185959(-.1005227162,.0340855244)	0.333365	0.774297
succinate	Phascolarctobacterium	0.949799	0.428729	.0407155202(-.0418316934,.1232627338)	0.333679	0.774297
D-Glucose	Holdemanella	0.783133	0.512752	-.0568227053(-.1721450775,.058499667)	0.334179	0.774297
urea	Akkermansia	1	0.463722	.0195416819(-.0201276332,.0592109971)	0.334291	0.774297
L-tyrosine	Butyricimonas	0.796185	0.642857	-.0274934565(-.0833755504,.0283886374)	0.334904	0.774297
indoxylsulfate	Anaerovorax	0.768072	0.687671	-.0339413247(-.1029588749,.0350762255)	0.335112	0.774297
hypoxanthine	Bifidobacterium	0.860442	0.26683	-.0406907686(-.1234559453,.0420744081)	0.335247	0.774297
L-tyrosine	Bilophila	0.796185	0.748677	-.0302021465(-.0916993415,.0312950484)	0.335765	0.774297
Acetate	Dialister	0.942771	0.662207	-.0368735935(-.111992901,.0382457139)	0.336009	0.774297
pyroglutamate	Eggerthella	0.874498	0.664269	-.0205458205(-.0624482424,.0213566014)	0.336542	0.774297
succinate	Desulfovibrio	0.949799	0.240884	.047078244(-.0489828007,.1431392887)	0.336777	0.774297
betaine	Dorea	0.921687	0.730286	.0426190539(-.0443551298,.1295932376)	0.336843	0.774297
L-tyrosine	Paraprevotella	0.796185	0.297619	-.0293783663(-.0893544136,.0305976811)	0.337026	0.774297
glycolate	Turicibacter	0.983936	0.338314	-.0247257136(-.0752349886,.0257835613)	0.337328	0.774297
L-valine	Alloprevotella	0.630522	0.21157	-.0308300906(-.0938807846,.0322206035)	0.337876	0.774297
taurine	Sutterella	0.763052	0.523481	-.0464403531(-.1414453304,.0485646242)	0.338027	0.774297
L-tyrosine	Intestinibacter	0.796185	0.386243	-.0266483923(-.0813356385,.0280388539)	0.339545	0.774297
glycine	Allisonella	1	0.241851	-.0422015523(-.1289740433,.0445709386)	0.340477	0.774297
Dimethylamine	Coprobacter	1	0.613039	-.018337875(-.0560679429,.019392193)	0.340794	0.774297
uracil	Desulfovibrio	0.660643	0.232484	-.034853912(-.1065850157,.0368771917)	0.340924	0.774297
formate	Slackia	0.982932	0.343683	.0283503932(-.0300131632,.0867139496)	0.341065	0.774297
creatinine	Ethanoligenens	1	0.232387	-.0194456277(-.0595763131,.0206850578)	0.342257	0.774297
L-threonine	Turicibacter	0.982932	0.343683	-.0304282014(-.0932767304,.0324203276)	0.342662	0.774297
D-Glucose	Gordonibacter	0.783133	0.21745	.0656235232(-.0700058079,.2012528543)	0.342968	0.774297
taurine	Fusibacter	0.763052	0.350829	-.0469790857(-.1441828355,.0502246641)	0.343506	0.774297
3-aminoisobutyrate	Romboutsia	0.61747	0.409781	.065807426(-.0703914719,.2020063238)	0.343639	0.774297
uracil	Holdemanella	0.660643	0.507962	-.0301102287(-.092527375,.0323069176)	0.344407	0.774297
cis-aconitate	Intestinimonas	0.991968	0.65291	-.0213799814(-.0657001754,.0229402127)	0.344412	0.774297
L-alanine	Alloprevotella	0.99498	0.212474	-.0376176943(-.1156760041,.0404406155)	0.344893	0.774297
D-Glucose	Ethanoligenens	0.783133	0.236242	-.0630242395(-.1943252436,.0682767647)	0.346818	0.775314
O-acetyl-carnitine	Barnesiella	0.678715	0.71938	-.0446933348(-.137858531,.0484718614)	0.347096	0.775314
glycolate	Holdemania	0.983936	0.573106	.0233311547(-.0253265845,.0719888939)	0.347324	0.775314
citrate	Howardella	1	0.208202	-.0401483885(-.124103274,.043806497)	0.348614	0.776515
acetone	Bilophila	0.783133	0.748988	.0425744084(-.046593109,.1317419259)	0.349368	0.777261
2-hydroxyisobutyrate	Anaerostipes	0.995984	0.418163	.0224974178(-.0247607162,.0697555518)	0.350795	0.779498
betaine	Alloprevotella	0.921687	0.212571	-.046131236(-.1431313855,.0508689135)	0.351276	0.77963
3-hydroxyisovalerate	Howardella	0.99498	0.209302	-.028563852(-.0888369671,.0317092631)	0.352972	0.782456
citrate	Sutterella	1	0.533123	-.0320944316(-.0998248616,.0356359983)	0.353024	0.782456
L-tyrosine	Clostridium sensu stricto	0.796185	0.492063	.0256392517(-.0285695409,.0798480443)	0.353922	0.782688
formate	Alloprevotella	0.982932	0.214133	.0320692545(-.0357562063,.0998947153)	0.354077	0.782688
L-carnitine	Oxalobacter	0.96988	0.317047	-.0579290302(-.1804822009,.0646241405)	0.354215	0.782688
uracil	Turicibacter	0.660643	0.33758	.0298818563(-.0336094401,.0933731527)	0.356295	0.785122
tau-methyl-histidine	Clostridium sensu stricto	0.731928	0.503587	.0217333329(-.0246373911,.0681040569)	0.3583	0.788602
3-hydroxyisovalerate	Turicibacter	0.99498	0.339323	-.0236033983(-.0741166921,.0269098955)	0.359754	0.79086
creatinine	Veillonella	1	0.245005	.0184158202(-.0210129612,.0578446016)	0.359965	0.79086
formate	Bifidobacterium	0.982932	0.246253	-.029509164(-.0926899064,.0336715785)	0.359971	0.79086
choline	Collinsella	0.534137	0.785855	-.0365441891(-.1148422746,.0417538964)	0.360309	0.79086
Methanol	Desulfovibrio	1	0.236593	-.0356428523(-.112517338,.0412316334)	0.363489	0.794354
2-hydroxyisobutyrate	Allisonella	0.995984	0.242872	.0253796108(-.0294074565,.0801666782)	0.363912	0.794354
citrate	Butyricimonas	1	0.637224	-.0323033394(-.1020532763,.0374465975)	0.364026	0.794354
trigonelline	Fusibacter	0.911647	0.376295	.048153002(-.0560383327,.1523443368)	0.365033	0.794914
taurine	Catenibacterium	0.763052	0.245856	-.0506776116(-.1605064098,.0591511866)	0.365797	0.795641
trimethylamine-N-oxide	Senegalimassilia	0.998996	0.271579	.042725245(-.049934188,.135384678)	0.366134	0.795641
taurine	Anaerovorax	0.763052	0.651934	.0451041952(-.0528234512,.1430318415)	0.366667	0.795663
pyroglutamate	Streptococcus	0.874498	0.70024	.0197544122(-.0231592892,.0626681136)	0.366936	0.795663
L-histidine	Butyricimonas	0.962851	0.631291	-.0317597467(-.1009016083,.037382115)	0.367964	0.79661
creatinine	Catenibacterium	1	0.239748	-.0186641864(-.0593245544,.0219961815)	0.368293	0.79661
L-alanine	Anaerostipes	0.99498	0.41649	-.0291392338(-.0927165779,.0344381104)	0.369023	0.79661
betaine	Victivallis	0.921687	0.333714	.0379659853(-.0448776353,.1208096058)	0.369067	0.79661
taurine	Haemophilus	0.763052	0.453039	.0425143478(-.0502606414,.1352893371)	0.369101	0.79661
3-hydroxyisovalerate	Dorea	0.99498	0.731501	-.0247055864(-.0786269447,.0292157719)	0.369179	0.79661
Dimethylamine	Veillonella	1	0.245005	.0194819967(-.0230784848,.0620424781)	0.369628	0.79661
tau-methyl-histidine	Bilophila	0.731928	0.747489	-.0240655846(-.0767946672,.0286634981)	0.371039	0.79661
N,N-Dimethylglycine	Bilophila	0.981928	0.748124	-.0421768238(-.134729769,.0503761213)	0.371769	0.79661
uracil	Slackia	0.660643	0.343949	-.0300856353(-.0961365616,.035965291)	0.371993	0.79661
acetone	Eggerthella	0.783133	0.650472	-.0368355601(-.1180997525,.0444286323)	0.374317	0.800071
betaine	Escherichia/Shigella	0.921687	0.557714	.0355939538(-.0430226936,.1142106012)	0.374874	0.800337
Methanol	Slackia	1	0.343849	-.0315791007(-.101576825,.0384186235)	0.376574	0.803039
glycolate	Bilophila	0.983936	0.7492	-.0248842588(-.0801755427,.0304070252)	0.377725	0.804566
hypoxanthine	Bilophila	0.860442	0.74541	-.0376330341(-.121406577,.0461405087)	0.378609	0.805524
uracil	Howardella	0.660643	0.214968	.0337300556(-.0414105366,.1088706479)	0.37896	0.805524
creatinine	Holdemania	1	0.572029	.0154718381(-.0190138308,.049957507)	0.379223	0.805524
L-alanine	Phascolarctobacterium	0.99498	0.435518	-.0281298037(-.0908866343,.0346270269)	0.379659	0.805524
choline	Holdemania	0.534137	0.565815	.028812777(-.0354961281,.0931216822)	0.37987	0.805524
pi-methyl-histidine	Olsenella	0.674699	0.357812	.0678076055(-.0838844158,.2194996267)	0.380965	0.805524
cis-aconitate	Gordonibacter	0.991968	0.228571	.0225193923(-.0279518156,.0729906003)	0.381845	0.805923
L-alanine	Veillonella	0.99498	0.242072	.0323036147(-.0401429848,.1047502142)	0.382151	0.805923
L-valine	Coprobacter	0.630522	0.628099	-.0230033949(-.0746072647,.0286004748)	0.382287	0.805923
acetone	Anaerovorax	0.783133	0.651822	.0365982761(-.0455056807,.1187022328)	0.382301	0.805923
trigonelline	Senegalimassilia	0.911647	0.286536	.049737821(-.0618836549,.161359297)	0.382474	0.805923
indoxylsulfate	Howardella	0.768072	0.217808	-.0350883564(-.113870897,.0436941842)	0.382699	0.805923
succinate	Slackia	0.949799	0.340331	.0393873136(-.0491862334,.1279608606)	0.383445	0.805923
glycolate	Eggerthella	0.983936	0.663821	.0225981151(-.0282259805,.0734222107)	0.3835	0.805923
Methylamine	Desulfovibrio	0.754016	0.22905	.0319837318(-.0399844111,.1039518747)	0.383734	0.805923
L-carnitine	Paraprevotella	0.96988	0.288817	-.056386266(-.1836042125,.0708316805)	0.385008	0.805923
choline	Akkermansia	0.534137	0.453831	.0290651061(-.0365148918,.094645104)	0.385034	0.805923
Lactate	Veillonella	0.992972	0.242585	.0392602224(-.0494723848,.1279928296)	0.385834	0.805923
1-Methylnicotinamide	Desulfovibrio	0.643574	0.240196	-.0331456615(-.1081238141,.0418324912)	0.386247	0.805923
1-Methylnicotinamide	Intestinimonas	0.643574	0.627451	.0291704921(-.0368412024,.0951821865)	0.386432	0.805923
glycine	Turicibacter	1	0.341746	-.0340211662(-.1110393473,.0429970149)	0.386615	0.805923
L-tyrosine	Haemophilus	0.796185	0.439153	.0237563945(-.0300271031,.0775398922)	0.386641	0.805923
citrate	Olsenella	1	0.345952	-.0314295464(-.1026288066,.0397697138)	0.386935	0.805923
Dimethylamine	Dialister	1	0.658254	.0170661203(-.0215997108,.0557319515)	0.386996	0.805923
L-threonine	Howardella	0.982932	0.20985	-.0332051249(-.1085322232,.0421219733)	0.387601	0.805923
cis-aconitate	Akkermansia	0.991968	0.465608	.0188954111(-.0240448509,.0618356732)	0.388434	0.805923
ethanolamine	Intestinibacter	0.973896	0.37581	-.018918821(-.0619272091,.0240895672)	0.388598	0.805923
3-aminoisobutyrate	Clostridium sensu stricto	0.61747	0.527825	.0587706757(-.0748417773,.1923831287)	0.388628	0.805923
3-hydroxyisovalerate	Bilophila	0.99498	0.747357	-.0242215893(-.0794200561,.0309768774)	0.389761	0.805923
Acetate	Prevotella	0.942771	0.552954	-.0316855412(-.1040243849,.0406533024)	0.390619	0.805923
Lactate	Desulfovibrio	0.992972	0.235169	-.0396166223(-.1301664876,.050933243)	0.391165	0.805923
uracil	Phascolarctobacterium	0.660643	0.428344	.0265651285(-.0342430574,.0873733145)	0.391862	0.805923
D-Glucose	Senegalimassilia	0.783133	0.279195	.0545585207(-.0705291611,.1796462026)	0.392627	0.805923
Acetate	Intestinibacter	0.942771	0.380156	-.0318815027(-.1051066445,.0413436392)	0.393466	0.805923
acetone	Butyricimonas	0.783133	0.632928	.0351283524(-.0456279101,.115884615)	0.393898	0.805923
pi-methyl-histidine	Oxalobacter	0.674699	0.30625	-.067378104(-.2229660028,.0882097949)	0.396008	0.809063
L-histidine	Haemophilus	0.962851	0.446389	.0287930861(-.037778186,.0953643582)	0.396597	0.809373
L-tyrosine	Intestinimonas	0.796185	0.641534	-.0240480881(-.0797236433,.0316274672)	0.397234	0.809779
D-Glucose	Eggerthella	0.783133	0.665772	.0510382734(-.0671404705,.1692170173)	0.397298	0.809779
Acetate	Slackia	0.942771	0.343367	.033065291(-.0435833056,.1097138876)	0.397829	0.809779
O-acetyl-carnitine	Victivallis	0.678715	0.311628	-.0392293757(-.130325052,.0518663006)	0.398648	0.809987
pi-methyl-histidine	Allisonella	0.674699	0.257812	-.0701628163(-.2337809654,.0934553327)	0.400643	0.813148
pi-methyl-histidine	Barnesiella	0.674699	0.754687	-.0703324247(-.234468075,.0938032256)	0.400994	0.813148
L-tyrosine	Ethanoligenens	0.796185	0.230159	-.0270502292(-.0902225779,.0361221195)	0.401328	0.813148
L-tyrosine	Coprobacter	0.796185	0.624339	-.0236553195(-.0790502557,.0317396166)	0.402613	0.814466
tau-methyl-histidine	Fusibacter	0.731928	0.364419	-.020369277(-.0682339152,.0274953613)	0.404235	0.816854
citrate	Barnesiella	1	0.729758	-.0318430961(-.1066794261,.0429932339)	0.404297	0.816854
indoxylsulfate	Fusibacter	0.768072	0.383562	.0279881573(-.0378566063,.093832921)	0.404784	0.816854
formate	Veillonella	0.982932	0.246253	.0266395936(-.0361404625,.0894196497)	0.405592	0.816922
3-hydroxyisovalerate	Victivallis	0.99498	0.338266	-.0215811624(-.0725704068,.0294080821)	0.406791	0.818446
urea	Oxalobacter	1	0.316509	-.0178539489(-.0600510845,.0243431867)	0.406948	0.818446
betaine	Coprobacter	0.921687	0.614857	-.0337811221(-.1137816516,.0462194073)	0.407888	0.818872
creatinine	Bilophila	1	0.746583	-.0164130594(-.0554650431,.0226389244)	0.410083	0.822387
Acetate	Eggerthella	0.942771	0.661093	.0314158695(-.0436735106,.1065052495)	0.412211	0.824867
O-phospho-choline	Romboutsia	0.656627	0.385233	-.0214519941(-.0727573845,.0298533963)	0.412497	0.824867
trimethylamine-N-oxide	Dialister	0.998996	0.658947	-.0360889682(-.1224779602,.0503000238)	0.412915	0.824867
glycolate	Intestinimonas	0.983936	0.649947	.0210211234(-.029375207,.0714174538)	0.413624	0.82502
glycolate	Akkermansia	0.983936	0.459979	.020384736(-.028530803,.0693002751)	0.414053	0.82502
L-histidine	Victivallis	0.962851	0.334792	-.0294559161(-.1001781537,.0412663215)	0.414313	0.82502
indoxylsulfate	Haemophilus	0.768072	0.430137	-.0268520517(-.0913396797,.0376355762)	0.414437	0.82502
pyroglutamate	Howardella	0.874498	0.217026	-.0203668146(-.0693415847,.0286079555)	0.415028	0.82502
formate	Fusibacter	0.982932	0.367238	.0234699998(-.0329715693,.079911569)	0.415067	0.82502
indoxylsulfate	Butyricimonas	0.768072	0.641096	.0278115438(-.0390772195,.0947003072)	0.415113	0.82502
2-hydroxyisobutyrate	Victivallis	0.995984	0.336853	.0205002833(-.0288361017,.0698366683)	0.415413	0.82502
Lactate	Dialister	0.992972	0.657839	.0334353693(-.0470810008,.1139517395)	0.415703	0.82502
ethanolamine	Catenibacterium	0.973896	0.241901	-.0205269474(-.0701325328,.029078638)	0.417343	0.82502
Acetate	Howardella	0.942771	0.205128	-.0372981039(-.1274578492,.0528616414)	0.417471	0.82502
1-Methylnicotinamide	Howardella	0.643574	0.207516	.032899103(-.0466442581,.1124424642)	0.417572	0.82502
L-carnitine	Clostridium sensu stricto	0.96988	0.502714	.0469772831(-.0667228387,.1606774049)	0.418058	0.82502
O-phospho-choline	Escherichia/Shigella	0.656627	0.558587	-.0209036208(-.0715308811,.0297236396)	0.418369	0.82502
glycolate	Alloprevotella	0.983936	0.213447	-.0246959529(-.084743651,.0353517452)	0.420197	0.825674
indoxylsulfate	Allisonella	0.768072	0.257534	.030404669(-.0435770732,.1043864112)	0.420533	0.825674
L-threonine	Desulfovibrio	0.982932	0.235546	-.0292497573(-.1004330136,.041933499)	0.420609	0.825674
indoxylsulfate	Catenibacterium	0.768072	0.245205	.0311695339(-.0447339284,.1070729963)	0.420904	0.825674
L-valine	Barnesiella	0.630522	0.728926	-.0228284291(-.0784275514,.0327706932)	0.420969	0.825674
citrate	Eggerthella	1	0.663512	-.0288696043(-.0993112428,.0415720343)	0.421821	0.825674
L-histidine	Catenibacterium	0.962851	0.239606	.0325221394(-.0468342184,.1118784972)	0.421836	0.825674
Acetate	Escherichia/Shigella	0.942771	0.557414	.0294877048(-.042467742,.1014431515)	0.421857	0.825674
glycolate	Coprobacter	0.983936	0.614728	-.0202346898(-.0697067284,.0292373489)	0.422755	0.825674
O-phospho-choline	Gordonibacter	0.656627	0.232745	-.0243433302(-.0838922752,.0352056147)	0.423002	0.825674
urea	Escherichia/Shigella	1	0.561514	-.0160904658(-.0554823325,.023301401)	0.423369	0.825674
creatinine	Clostridium XVIII	1	0.546793	.0139760349(-.0203117171,.0482637869)	0.424348	0.825674
3-aminoisobutyrate	Howardella	0.61747	0.20742	.0686579006(-.0999980188,.23731382)	0.424941	0.825674
succinate	Dorea	0.949799	0.727072	-.037243878(-.1287337997,.0542460438)	0.424949	0.825674
L-alanine	Coprobacter	0.99498	0.612051	-.0260608109(-.0902112254,.0380896036)	0.4259	0.825674
O-acetyl-carnitine	Holdemanella	0.678715	0.47907	-.034804992(-.1205142602,.0509042763)	0.426087	0.825674
3-aminoisobutyrate	Catabacter	0.61747	0.780776	-.06686896(-.2317819277,.0980440076)	0.426772	0.825674
Lactate	Dorea	0.992972	0.729873	-.0348245098(-.1207275776,.051078558)	0.426872	0.825674
choline	Olsenella	0.534137	0.343811	.0272085336(-.0400980281,.0945150952)	0.428179	0.825674
Dimethylamine	Paraprevotella	1	0.291272	-.0166213409(-.0578428342,.0246001525)	0.429354	0.826128
Acetate	Senegalimassilia	0.942771	0.270903	.0323375036(-.0481033457,.1127783528)	0.430748	0.827949
2-hydroxyisobutyrate	Gordonibacter	0.995984	0.230201	.0223398875(-.0332374468,.0779172218)	0.430797	0.827949
ethanolamine	Haemophilus	0.973896	0.453564	.0168080535(-.025105031,.0587211379)	0.431875	0.828394
Methanol	Clostridium sensu stricto	1	0.504732	.0260385815(-.0392627189,.0913398818)	0.434493	0.832553
indoxylsulfate	Bilophila	0.768072	0.757534	.0296933232(-.0447975962,.1041842427)	0.434641	0.832553
Acetate	Clostridium XVIII	0.942771	0.542921	.0286474912(-.0432864303,.1005814126)	0.435067	0.832553
indoxylsulfate	Oxalobacter	0.768072	0.326027	-.0273045246(-.0960077129,.0413986637)	0.436013	0.83288
O-acetyl-carnitine	Bilophila	0.678715	0.748837	-.0381567024(-.1343232619,.0580098571)	0.436764	0.833454
indoxylsulfate	Dorea	0.768072	0.721918	-.0280930771(-.0989516091,.0427654549)	0.437123	0.833454
Acetate	Coprobacter	0.942771	0.61427	.0290462168(-.0442610091,.1023534427)	0.437402	0.833454
L-valine	Victivallis	0.630522	0.32562	-.0211327736(-.0746673609,.0324018136)	0.439111	0.835349
creatinine	Eggerthella	1	0.663512	-.0141864651(-.0501367013,.0217637711)	0.439268	0.835349
3-hydroxyisovalerate	Allisonella	0.99498	0.243129	.0223498486(-.0342971807,.0789968779)	0.439347	0.835349
creatinine	Escherichia/Shigella	1	0.561514	-.0135889454(-.0480448656,.0208669748)	0.439532	0.835349
hypoxanthine	Clostridium sensu stricto	0.860442	0.49694	-.0289745602(-.1025046627,.0445555422)	0.439922	0.835349
Methanol	Bilophila	1	0.746583	.0293642963(-.045230658,.1039592506)	0.440387	0.835349
L-carnitine	Dialister	0.96988	0.661238	.0469253682(-.0724617337,.1663124701)	0.441081	0.835349
succinate	Haemophilus	0.949799	0.450829	.032230067(-.0499388868,.1143990207)	0.442024	0.835349
Methylamine	Bifidobacterium	0.754016	0.251397	-.0271135633(-.0962748505,.0420477239)	0.442266	0.835349
ethanolamine	Anaerostipes	0.973896	0.414687	-.0166881419(-.059294251,.0259179672)	0.442673	0.835349
O-phospho-choline	Holdemanella	0.656627	0.479936	-.0200733845(-.0713356223,.0311888533)	0.442792	0.835349
trigonelline	Gordonibacter	0.911647	0.225547	.0475121132(-.0738298887,.1688541151)	0.442823	0.835349
indoxylsulfate	Eggerthella	0.768072	0.676712	-.02653949(-.0944126426,.0413336626)	0.443452	0.835349
pi-methyl-histidine	Desulfovibrio	0.674699	0.235938	-.0654442232(-.2330264525,.1021380061)	0.44403	0.835349
3-hydroxyisovalerate	Collinsella	0.99498	0.774841	-.0227112913(-.0808998435,.0354772608)	0.444281	0.835349
cis-aconitate	Victivallis	0.991968	0.338624	-.0174527465(-.0621698919,.0272643989)	0.444296	0.835349
hypoxanthine	Romboutsia	0.860442	0.380661	.0294804461(-.0461443234,.1051052156)	0.444841	0.835349
indoxylsulfate	Catabacter	0.768072	0.765753	-.0298466026(-.1064952612,.0468020559)	0.445344	0.835349
L-histidine	Clostridium XVIII	0.962851	0.545952	-.0260350879(-.0928978264,.0408276505)	0.44536	0.835349
succinate	Turicibacter	0.949799	0.344751	-.0332473439(-.1188215399,.0523268521)	0.446367	0.835349
taurine	Catabacter	0.763052	0.756906	.0427584123(-.0675673141,.1530841387)	0.447485	0.835349
L-tyrosine	Clostridium XVIII	0.796185	0.533069	.0207509004(-.0328071969,.0743089976)	0.447625	0.835349
glycolate	Anaerovorax	0.983936	0.660619	.019713627(-.0312912844,.0707185384)	0.448729	0.835349
L-threonine	Anaerostipes	0.982932	0.416488	-.02363587(-.084794095,.0375223551)	0.448769	0.835349
indoxylsulfate	Bifidobacterium	0.768072	0.250685	-.0283685795(-.1018468751,.0451097162)	0.449227	0.835349
citrate	Ethanoligenens	1	0.232387	.0303538168(-.0482689708,.1089766045)	0.449241	0.835349
taurine	Holdemania	0.763052	0.56768	-.0360516318(-.1295138337,.0574105701)	0.449633	0.835349
L-alanine	Ethanoligenens	0.99498	0.232558	-.0283364249(-.1019263255,.0452534758)	0.450428	0.835349
3-hydroxyisovalerate	Prevotella	0.99498	0.557082	-.0188374323(-.0678215768,.0301467122)	0.451013	0.835349
taurine	Phascolarctobacterium	0.763052	0.441989	-.0357329714(-.128730332,.0572643892)	0.451396	0.835349
formate	Anaerostipes	0.982932	0.41863	-.0211328459(-.0764570487,.0341913569)	0.454056	0.836276
Methylamine	Slackia	0.754016	0.347765	.0246480927(-.0400521457,.0893483312)	0.455266	0.837672
Lactate	Prevotella	0.992972	0.557203	-.0297152546(-.1077761361,.0483456269)	0.45561	0.837672
indoxylsulfate	Alloprevotella	0.768072	0.210959	.0305646864(-.0499196314,.1110490041)	0.456686	0.838617
1-Methylnicotinamide	Intestinibacter	0.643574	0.380719	.0249010608(-.0407523907,.0905545124)	0.457254	0.838828
L-tyrosine	Escherichia/Shigella	0.796185	0.566138	.0204604016(-.0336721986,.0745930018)	0.458812	0.840853
choline	Senegalimassilia	0.534137	0.300589	-.0265239558(-.0967090172,.0436611056)	0.458876	0.840853
pi-methyl-histidine	Romboutsia	0.674699	0.403125	.0548851678(-.0903964388,.2001667744)	0.45903	0.840853
O-phospho-choline	Clostridium sensu stricto	0.656627	0.502408	.0190551687(-.0314119956,.069522333)	0.459279	0.840853
Methylamine	Alloprevotella	0.754016	0.203911	.0290624892(-.0479185634,.1060435419)	0.459336	0.840853
L-threonine	Gordonibacter	0.982932	0.226981	.0271411721(-.044774475,.0990568192)	0.459484	0.840853
acetone	Clostridium XVIII	0.783133	0.566802	.0296816763(-.0491510974,.10851445)	0.460542	0.840853
taurine	Victivallis	0.763052	0.325967	.0373569894(-.0618967744,.1366107532)	0.460704	0.840853
O-phospho-choline	Alloprevotella	0.656627	0.215088	-.0233885463(-.0856526554,.0388755627)	0.461591	0.840853
trimethylamine-N-oxide	Paraprevotella	0.998996	0.291579	.034454911(-.0574517573,.1263615793)	0.462479	0.840853
citrate	Victivallis	1	0.336488	.0265724409(-.0443424069,.0974872887)	0.462695	0.840853
O-phospho-choline	Sutterella	0.656627	0.526485	.0189812532(-.0316754786,.069637985)	0.462702	0.840853
urea	Ethanoligenens	1	0.232387	.0171880905(-.028701451,.0630776321)	0.462881	0.840853
L-valine	Prevotella	0.630522	0.545455	-.018950342(-.0695871799,.0316864958)	0.463255	0.840853
choline	Clostridium sensu stricto	0.534137	0.518664	-.0241584824(-.0889239647,.0406069999)	0.464721	0.840853
Methanol	Collinsella	1	0.774974	-.0294305875(-.1083970026,.0495358276)	0.465101	0.840853
O-acetyl-carnitine	Oxalobacter	0.678715	0.302326	-.0341014678(-.1256282487,.0574253131)	0.465236	0.840853
formate	Dorea	0.982932	0.730193	-.0225935749(-.0834597316,.0382725818)	0.466895	0.841502
N,N-Dimethylglycine	Turicibacter	0.981928	0.339764	.0314191119(-.053259111,.1160973349)	0.467087	0.841502
3-hydroxyisovalerate	Senegalimassilia	0.99498	0.273784	.0200440398(-.0340222496,.0741103292)	0.467459	0.841502
N,N-Dimethylglycine	Fusibacter	0.981928	0.37299	-.0309279026(-.1144107867,.0525549814)	0.467773	0.841502
D-Glucose	Anaerovorax	0.783133	0.668456	-.0440136108(-.1628545399,.0748273183)	0.467908	0.841502
L-threonine	Barnesiella	0.982932	0.726981	.0247410836(-.0421190263,.0916011934)	0.468286	0.841502
3-hydroxyisovalerate	Slackia	0.99498	0.342495	-.0191461804(-.0708958652,.0326035044)	0.468365	0.841502
pyroglutamate	Senegalimassilia	0.874498	0.286571	-.0162545115(-.0602070995,.0276980765)	0.468555	0.841502
pi-methyl-histidine	Anaerovorax	0.674699	0.648438	.0551825938(-.0940631716,.2044283592)	0.468646	0.841502
Methanol	Catenibacterium	1	0.239748	-.0286805592(-.1063644974,.049003379)	0.469305	0.841502
4-hydroxyphenylacetate	Gordonibacter	0.821285	0.2289	.0283825437(-.0485531351,.1053182225)	0.469646	0.841502
glycolate	Romboutsia	0.983936	0.386339	.0181814146(-.0311566615,.0675194907)	0.470135	0.841502
urea	Turicibacter	1	0.341746	-.0150429535(-.0558739108,.0257880038)	0.470239	0.841502
L-histidine	Escherichia/Shigella	0.962851	0.563457	-.024753277(-.0920434848,.0425369307)	0.470916	0.841502
tau-methyl-histidine	Streptococcus	0.731928	0.707317	-.0185507431(-.0690183751,.031916889)	0.471256	0.841502
trimethylamine-N-oxide	Desulfovibrio	0.998996	0.235789	.0356624187(-.061447639,.1327724765)	0.471666	0.841502
4-hydroxyphenylacetate	Turicibacter	0.821285	0.346547	.0245031849(-.0422234476,.0912298174)	0.471689	0.841502
D-Glucose	Howardella	0.783133	0.216107	-.0506852444(-.1888538454,.0874833566)	0.47215	0.841502
N,N-Dimethylglycine	Gordonibacter	0.981928	0.230439	.0352670363(-.0609699765,.1315040492)	0.472604	0.841502
hippurate	Coprobacter	1	0.613039	.0365788925(-.0632573724,.1364151574)	0.47269	0.841502
Methylamine	Coprobacter	0.754016	0.615922	-.0226558894(-.0845168984,.0392051195)	0.472872	0.841502
glycine	Fusibacter	1	0.370137	.0278506366(-.0483454599,.1040467331)	0.47375	0.841502
O-acetyl-carnitine	Catenibacterium	0.678715	0.229457	-.0367984808(-.1376695111,.0640725495)	0.474603	0.841502
L-threonine	Escherichia/Shigella	0.982932	0.558887	-.0220709508(-.082714949,.0385730475)	0.475651	0.841502
indoxylsulfate	Phascolarctobacterium	0.768072	0.426027	.0233918656(-.0411754312,.0879591624)	0.477662	0.841502
trigonelline	Oxalobacter	0.911647	0.319908	.0394875295(-.0696556091,.148630668)	0.478258	0.841502
pyroglutamate	Akkermansia	0.874498	0.468825	-.0145493356(-.0548121146,.0257134434)	0.478789	0.841632
urea	Holdemanella	1	0.491062	.0144307367(-.0255621654,.0544236389)	0.479431	0.84196
L-valine	Streptococcus	0.630522	0.679339	.0190024921(-.0337773957,.0717823799)	0.480405	0.842872
glycine	Romboutsia	1	0.388013	.0271035096(-.0482509374,.1024579567)	0.480835	0.842872
D-Glucose	Veillonella	0.783133	0.24698	.0465067469(-.083002896,.1760163898)	0.481545	0.843272
succinate	Victivallis	0.949799	0.341436	.031218388(-.0557297975,.1181665734)	0.481609	0.843272
ethanolamine	Victivallis	0.973896	0.338013	-.0158869159(-.0602751856,.0285013538)	0.482999	0.844223
O-phospho-choline	Olsenella	0.656627	0.330658	.0192612106(-.0345631004,.0730855216)	0.483066	0.844223
betaine	Clostridium XVIII	0.921687	0.557714	-.0279883548(-.1064498965,.050473187)	0.48446	0.84518
pyroglutamate	Phascolarctobacterium	0.874498	0.435252	-.0141657699(-.0539759602,.0256444205)	0.48554	0.846267
Dimethylamine	Senegalimassilia	1	0.272345	-.0147064652(-.056100283,.0266873527)	0.486216	0.846648
O-acetyl-carnitine	Holdemania	0.678715	0.60155	.0303472276(-.0551515647,.1158460199)	0.486632	0.846648
Acetate	Holdemania	0.942771	0.570792	-.0255197264(-.0976445527,.0466051)	0.488003	0.848163
Lactate	Barnesiella	0.992972	0.729873	-.0302677252(-.115891083,.0553556326)	0.488407	0.848163
L-histidine	Barnesiella	0.962851	0.731947	-.0263020057(-.1007947965,.0481907851)	0.488921	0.848165
urea	Catabacter	1	0.760252	.0163096511(-.0299251461,.0625444484)	0.48932	0.848165
pi-methyl-histidine	Intestinibacter	0.674699	0.398438	.0508570831(-.0937937004,.1955078666)	0.490764	0.84977
D-Glucose	Streptococcus	0.783133	0.711409	.0432081442(-.0797864118,.1662027003)	0.491114	0.84977
L-valine	Fusibacter	0.630522	0.361983	-.0182557521(-.0703610235,.0338495194)	0.492273	0.850791
Lactate	Intestinimonas	0.992972	0.652542	-.028089214(-.1084992199,.0523207918)	0.493556	0.852213
L-carnitine	Barnesiella	0.96988	0.72747	-.044121342(-.1704907074,.0822480234)	0.493777	0.852213
4-hydroxyphenylacetate	Dialister	0.821285	0.670077	.023799428(-.0445818664,.0921807225)	0.495147	0.853367
O-phospho-choline	Akkermansia	0.656627	0.4687	-.0176036231(-.0683183718,.0331111256)	0.496299	0.854558
4-hydroxyphenylacetate	Anaerostipes	0.821285	0.421995	-.0226332784(-.0878733576,.0426068009)	0.496532	0.854558
O-acetyl-carnitine	Veillonella	0.678715	0.24031	.0337870199(-.0636430044,.1312170441)	0.496706	0.854558
glycine	Barnesiella	1	0.729758	.0284955375(-.0537573943,.1107484693)	0.497134	0.854558
Dimethylamine	Phascolarctobacterium	1	0.435331	-.0127834767(-.0497018382,.0241348847)	0.497351	0.854558
citrate	Anaerostipes	1	0.417455	-.0235333663(-.0915401712,.0444734386)	0.497623	0.854558
citrate	Clostridium sensu stricto	1	0.504732	.0231931557(-.0438327945,.0902191058)	0.497638	0.854558
Acetate	Phascolarctobacterium	0.942771	0.433668	.0247938717(-.0468861052,.0964738485)	0.497806	0.854558
formate	Allisonella	0.982932	0.24197	.0220693657(-.0419896517,.0861283832)	0.499524	0.854558
L-histidine	Holdemanella	0.962851	0.485777	.0235719029(-.0449258854,.0920696912)	0.500009	0.854558
L-alanine	Senegalimassilia	0.99498	0.272727	-.024207443(-.0945992432,.0461843572)	0.500296	0.854558
urea	Desulfovibrio	1	0.236593	.0158100004(-.0301996285,.0618196293)	0.500636	0.854558
L-valine	Sutterella	0.630522	0.552066	-.0174487223(-.0682319957,.0333345511)	0.500675	0.854558
2-hydroxyisobutyrate	Howardella	0.995984	0.206969	-.0200792518(-.0785810793,.0384225757)	0.501134	0.854558
3-aminoisobutyrate	Phascolarctobacterium	0.61747	0.435076	-.0463092792(-.1816582098,.0890396513)	0.502478	0.854558
citrate	Allisonella	1	0.241851	-.0270352385(-.1060836029,.0520131259)	0.502651	0.854558
trigonelline	Dialister	0.911647	0.654776	.0362354242(-.0697370151,.1422078636)	0.502746	0.854558
betaine	Howardella	0.921687	0.216	-.0329015328(-.1292491083,.0634460427)	0.503302	0.854558
O-phospho-choline	Veillonella	0.656627	0.239165	.0199379326(-.0385242815,.0784001466)	0.503862	0.854558
uracil	Collinsella	0.660643	0.789809	.0254998958(-.0493891066,.1003888981)	0.504534	0.854558
L-histidine	Intestinibacter	0.962851	0.377462	-.023286978(-.0917155548,.0451415988)	0.504774	0.854558
betaine	Slackia	0.921687	0.339429	-.0285564915(-.1124749061,.055361923)	0.504802	0.854558
L-tyrosine	Streptococcus	0.796185	0.701058	.0197091306(-.0385035092,.0779217704)	0.506954	0.855399
L-valine	Peptococcus	0.630522	0.206612	-.0207205343(-.0819943508,.0405532822)	0.507467	0.855484
glycolate	Allisonella	0.983936	0.242263	.0191799262(-.037553585,.0759134373)	0.507583	0.855484
acetone	Holdemania	0.783133	0.584345	.0268409248(-.0525896202,.1062714698)	0.507776	0.855484
pyroglutamate	Allisonella	0.874498	0.247002	.0156450197(-.0307906214,.0620806608)	0.509031	0.855782
hypoxanthine	Eggerthella	0.860442	0.673195	-.026145092(-.1037616081,.0514714241)	0.509117	0.855782
choline	Allisonella	0.534137	0.247544	-.0251662031(-.0999995817,.0496671756)	0.509813	0.855782
pi-methyl-histidine	Bifidobacterium	0.674699	0.239063	-.056035565(-.2229904256,.1109192955)	0.510648	0.856168
L-tyrosine	Phascolarctobacterium	0.796185	0.43254	-.0181151662(-.0721259057,.0358955734)	0.510943	0.856168
betaine	Dialister	0.921687	0.660571	.0273074787(-.0544727718,.1090877291)	0.512817	0.85825
cis-aconitate	Turicibacter	0.991968	0.341799	-.0147519999(-.058947052,.0294430522)	0.512969	0.85825
N,N-Dimethylglycine	Collinsella	0.981928	0.779207	-.0327321611(-.1308338041,.0653694819)	0.513142	0.85825
pi-methyl-histidine	Turicibacter	0.674699	0.348437	.0493676226(-.0986200495,.1973552947)	0.513221	0.85825
L-threonine	Prevotella	0.982932	0.558887	-.0203825461(-.0815511787,.0407860865)	0.513694	0.85825
1-Methylnicotinamide	Olsenella	0.643574	0.357843	-.0228847292(-.0916695456,.0459000871)	0.514349	0.85825
Acetate	Haemophilus	0.942771	0.457079	.0236383985(-.0476952391,.0949720361)	0.516022	0.858955
Lactate	Victivallis	0.992972	0.335805	.0269749034(-.0544920272,.108441834)	0.516356	0.858955
Acetate	Holdemanella	0.942771	0.497213	.0242364241(-.0489674588,.0974403069)	0.516398	0.858955
L-carnitine	Catabacter	0.96988	0.760043	-.0442967616(-.1783083786,.0897148554)	0.517079	0.858955
citrate	Dorea	1	0.729758	-.0247092596(-.0994743837,.0500558646)	0.517145	0.858955
L-valine	Clostridium sensu stricto	0.630522	0.51405	-.0166089424(-.0668847184,.0336668336)	0.517317	0.858955
L-threonine	Eggerthella	0.982932	0.663812	-.0208850225(-.0843150673,.0425450223)	0.518707	0.858955
N,N-Dimethylglycine	Anaerostipes	0.981928	0.418006	.0269847342(-.0551976487,.1091671171)	0.519862	0.859933
choline	Coprobacter	0.534137	0.634578	.0217740261(-.0446421494,.0881902016)	0.52051	0.860236
Methylamine	Eggerthella	0.754016	0.680168	-.0209571525(-.0850934294,.0431791245)	0.521888	0.861744
N,N-Dimethylglycine	Senegalimassilia	0.981928	0.271168	-.0297760641(-.1209300474,.0613779191)	0.52202	0.861744
tau-methyl-histidine	Clostridium XVIII	0.731928	0.54089	-.0150598928(-.0612868746,.0311670891)	0.523135	0.862265
Methylamine	Romboutsia	0.754016	0.361732	-.0204396885(-.0832805769,.0424011998)	0.523799	0.862591
citrate	Senegalimassilia	1	0.272345	-.0244347598(-.0996768836,.0508073641)	0.524454	0.862901
Dimethylamine	Intestinibacter	1	0.378549	-.0122472395(-.0499841176,.0254896386)	0.524716	0.862901
pi-methyl-histidine	Dialister	0.674699	0.6625	-.0489814583(-.1999967615,.1020338449)	0.524966	0.862901
L-carnitine	Streptococcus	0.96988	0.702497	.0398729413(-.0831666264,.1629125089)	0.525326	0.862901
acetone	Intestinimonas	0.783133	0.651822	.026286731(-.0551221161,.107695578)	0.52682	0.863723
tau-methyl-histidine	Sutterella	0.731928	0.543759	-.0150663092(-.06186968,.0317370616)	0.528089	0.865039
choline	Sutterella	0.534137	0.506876	-.0209103117(-.0858914442,.0440708207)	0.528238	0.865039
Lactate	Coprobacter	0.992972	0.613347	-.0253098132(-.1040766833,.053457057)	0.528834	0.865039
3-hydroxyisovalerate	Haemophilus	0.99498	0.44926	.0154694773(-.032679287,.0636182415)	0.528886	0.865039
O-phospho-choline	Paraprevotella	0.656627	0.280899	.0182679412(-.0386264065,.0751622889)	0.529142	0.865039
tau-methyl-histidine	Intestinimonas	0.731928	0.647059	-.0154355206(-.063665329,.0327942877)	0.530483	0.865131
ethanolamine	Streptococcus	0.973896	0.701944	.0145158343(-.0309140801,.0599457486)	0.531151	0.865457
L-valine	Dorea	0.630522	0.705785	.0172070035(-.0366879817,.0711019887)	0.531475	0.865457
betaine	Catabacter	0.921687	0.752	-.0291794779(-.1206807842,.0623218283)	0.531954	0.865457
formate	Sutterella	0.982932	0.537473	.017511729(-.0374934537,.0725169116)	0.532638	0.865595
choline	Intestinibacter	0.534137	0.385069	-.0207159393(-.0858544572,.0444225786)	0.533071	0.865595
hippurate	Romboutsia	1	0.388013	.0316629944(-.0679714009,.1312973898)	0.533376	0.865595
2-hydroxyisobutyrate	Paraprevotella	0.995984	0.291447	-.0165499447(-.0687018308,.0356019413)	0.533957	0.865595
L-valine	Howardella	0.630522	0.214876	.0194302849(-.0418764937,.0807370634)	0.53448	0.865595
glycolate	Ethanoligenens	0.983936	0.230523	.0180074665(-.0388156894,.0748306224)	0.534521	0.865595
tau-methyl-histidine	Collinsella	0.731928	0.789096	-.017954813(-.0746301769,.0387205509)	0.534653	0.865595
glycolate	Olsenella	0.983936	0.345784	-.016242551(-.0675269194,.0350418175)	0.534764	0.865595
N,N-Dimethylglycine	Eggerthella	0.981928	0.662379	-.0268928608(-.1118813213,.0580955997)	0.535132	0.865595
trimethylamine-N-oxide	Olsenella	0.998996	0.346316	.027603637(-.0597898537,.1149971278)	0.535874	0.865595
betaine	Anaerovorax	0.921687	0.657143	-.0259298514(-.1080934544,.0562337516)	0.536219	0.865595
ethanolamine	Fusibacter	0.973896	0.37149	.0136604884(-.0296418627,.0569628394)	0.536374	0.865595
trigonelline	Allisonella	0.911647	0.24626	.0370118829(-.0813595268,.1553832925)	0.539986	0.868388
ethanolamine	Bifidobacterium	0.973896	0.25054	-.0151330156(-.0635360801,.0332700489)	0.540025	0.868388
betaine	Intestinibacter	0.921687	0.384	-.0247765799(-.1041641472,.0546109874)	0.540738	0.868388
trimethylamine-N-oxide	Clostridium XVIII	0.998996	0.547368	-.0257170207(-.1083191321,.0568850907)	0.541724	0.868918
L-carnitine	Butyricimonas	0.96988	0.635179	-.0367066928(-.1547261138,.0813127282)	0.542132	0.868918
L-alanine	Slackia	0.99498	0.344609	-.0208450417(-.0879829941,.0462929108)	0.542835	0.869194
L-valine	Haemophilus	0.630522	0.446281	.0154322571(-.0344393216,.0653038358)	0.544189	0.870608
formate	Collinsella	0.982932	0.775161	.0203487997(-.0454141297,.0861117292)	0.544206	0.870608
indoxylsulfate	Gordonibacter	0.768072	0.236986	-.0233566887(-.0990527245,.0523393472)	0.545336	0.870937
hypoxanthine	Allisonella	0.860442	0.244798	.0265865972(-.0596397556,.11281295)	0.545627	0.870937
choline	Catabacter	0.534137	0.738703	-.0228845067(-.0972136004,.051444587)	0.546219	0.870937
Methylamine	Phascolarctobacterium	0.754016	0.425978	.0187655058(-.0422225424,.0797535539)	0.546466	0.870937
urea	Eggerthella	1	0.663512	-.0126479442(-.0537543064,.028458418)	0.54647	0.870937
3-aminoisobutyrate	Eisenbergiella	0.61747	0.494098	.0418450734(-.0945357785,.1782259253)	0.547596	0.870937
3-aminoisobutyrate	Bifidobacterium	0.61747	0.271501	.0463055019(-.1046232761,.1972342799)	0.547624	0.870937
3-aminoisobutyrate	Butyricimonas	0.61747	0.642496	-.0429208266(-.1832753813,.0974337282)	0.548931	0.871416
O-acetyl-carnitine	Howardella	0.678715	0.217054	-.0316592723(-.1352293968,.0719108521)	0.549092	0.871416
Dimethylamine	Intestinimonas	1	0.651945	-.0117821186(-.0503493192,.0267850821)	0.549332	0.871416
L-valine	Catenibacterium	0.630522	0.241322	.0182762475(-.0418580118,.0784105068)	0.551389	0.873072
O-acetyl-carnitine	Catabacter	0.678715	0.750388	-.0300496897(-.1289358768,.0688364973)	0.551445	0.873072
4-hydroxyphenylacetate	Holdemania	0.821285	0.570332	-.0197080826(-.0846685107,.0452523455)	0.552094	0.873072
O-phospho-choline	Desulfovibrio	0.656627	0.23114	-.0180389145(-.0776067518,.0415289228)	0.552823	0.873102
formate	Turicibacter	0.982932	0.342612	.0172115643(-.0397350684,.0741581969)	0.553596	0.873578
L-threonine	Fusibacter	0.982932	0.37152	-.0187397818(-.0809401364,.0434605728)	0.554856	0.874819
Methylamine	Bilophila	0.754016	0.752793	-.0209574985(-.0905379473,.0486229502)	0.554964	0.874819
N,N-Dimethylglycine	Victivallis	0.981928	0.338692	-.0256909324(-.1112176301,.0598357652)	0.556033	0.875185
betaine	Haemophilus	0.921687	0.454857	-.0233547435(-.1011367233,.0544272363)	0.556199	0.875185
pyroglutamate	Slackia	0.874498	0.340528	-.0128678725(-.0557323075,.0299965626)	0.556277	0.875185
tau-methyl-histidine	Eggerthella	0.731928	0.658537	.0144283804(-.0337012395,.0625580003)	0.556827	0.875185
Lactate	Eisenbergiella	0.992972	0.492585	-.0232369441(-.1008118075,.0543379193)	0.557142	0.875185
uracil	Anaerovorax	0.660643	0.675159	-.0192355712(-.0836485548,.0451774123)	0.558345	0.875185
taurine	Paraprevotella	0.763052	0.298343	-.0309302573(-.1345102194,.0726497049)	0.558367	0.875185
L-valine	Paraprevotella	0.630522	0.289256	-.0166527451(-.072475275,.0391697848)	0.558757	0.875185
formate	Howardella	0.982932	0.207709	-.0202242156(-.0883420937,.0478936624)	0.560625	0.87645
urea	Barnesiella	1	0.729758	-.0129042267(-.0564661299,.0306576764)	0.561513	0.877098
choline	Eisenbergiella	0.534137	0.483301	.0190488288(-.0452859338,.0833835914)	0.561696	0.877098
cis-aconitate	Bilophila	0.991968	0.746032	-.014278411(-.0625961912,.0340393693)	0.562461	0.877098
tau-methyl-histidine	Paraprevotella	0.731928	0.284075	-.0154689352(-.0678703454,.036932475)	0.562871	0.877098
indoxylsulfate	Streptococcus	0.768072	0.70274	.0205184633(-.0490351429,.0900720695)	0.563133	0.877098
cis-aconitate	Allisonella	0.991968	0.24127	.0147027683(-.0351852658,.0645908023)	0.563513	0.877098
Dimethylamine	Sutterella	1	0.533123	.0109650876(-.0262834714,.0482136466)	0.563962	0.877098
Dimethylamine	Clostridium sensu stricto	1	0.504732	-.0108387924(-.0476900208,.026012436)	0.564297	0.877098
uracil	Streptococcus	0.660643	0.700637	.0193577736(-.0464658462,.0851813935)	0.564347	0.877098
betaine	Allisonella	0.921687	0.24	.0269963494(-.0648734987,.1188661975)	0.564653	0.877098
formate	Butyricimonas	0.982932	0.639186	.016680911(-.0400905301,.0734523521)	0.564691	0.877098
trigonelline	Olsenella	0.911647	0.355581	.031282288(-.0753099331,.1378745091)	0.565154	0.877098
succinate	Clostridium XVIII	0.949799	0.538122	.0241769096(-.0583040843,.1066579034)	0.565625	0.877098
betaine	Catenibacterium	0.921687	0.241143	.0270548834(-.0656557926,.1197655594)	0.567351	0.877098
1-Methylnicotinamide	Allisonella	0.643574	0.256536	.0217449475(-.0529773557,.0964672508)	0.568427	0.87753
3-aminoisobutyrate	Barnesiella	0.61747	0.731872	.0436849281(-.1065889875,.1939588436)	0.568837	0.87753
L-histidine	Olsenella	0.962851	0.346827	-.02057676(-.0914995643,.0503460443)	0.569599	0.877875
citrate	Intestinimonas	1	0.651945	.0203187777(-.0497962523,.0904338077)	0.570047	0.877875
hippurate	Escherichia/Shigella	1	0.561514	-.0283638309(-.1266348919,.0699072301)	0.571597	0.879489
ethanolamine	Coprobacter	0.973896	0.617711	-.0124096541(-.0554176642,.030598356)	0.571711	0.879489
acetone	Escherichia/Shigella	0.783133	0.556005	.022663103(-.0559060483,.1012322543)	0.571837	0.879489
citrate	Turicibacter	1	0.341746	.0202337525(-.0499160368,.0903835417)	0.571853	0.879489
3-aminoisobutyrate	Fusibacter	0.61747	0.354132	-.0404671425(-.1808024535,.0998681685)	0.571954	0.879489
Dimethylamine	Catabacter	1	0.760252	-.0125945505(-.0562762633,.0310871624)	0.572001	0.879489
creatinine	Howardella	1	0.208202	-.0123013563(-.0550985334,.0304958209)	0.57319	0.879489
2-hydroxyisobutyrate	Fusibacter	0.995984	0.368532	.0138440257(-.0343625414,.0620505928)	0.573527	0.879489
pyroglutamate	Paraprevotella	0.874498	0.294964	.0126196528(-.0315303888,.0567696943)	0.575324	0.879489
D-Glucose	Dorea	0.783133	0.720805	.0354614604(-.0887506324,.1596735531)	0.575785	0.879489
3-hydroxyisovalerate	Fusibacter	0.99498	0.368922	-.0142150562(-.0641195716,.0356894593)	0.576649	0.879489
choline	Anaerostipes	0.534137	0.410609	-.0186843155(-.0844018204,.0470331894)	0.577362	0.879586
ethanolamine	Ethanoligenens	0.973896	0.231102	-.0140169957(-.0633547324,.035320741)	0.577643	0.879586
betaine	Holdemania	0.921687	0.580571	.0223574762(-.0565370341,.1012519865)	0.578605	0.880031
tau-methyl-histidine	Veillonella	0.731928	0.243902	.0151205282(-.0382437146,.0684847709)	0.578657	0.880031
L-alanine	Fusibacter	0.99498	0.369979	-.0183524655(-.0831362602,.0464313292)	0.578735	0.880031
2-hydroxyisobutyrate	Alloprevotella	0.995984	0.210137	-.0165029099(-.0748302014,.0418243815)	0.579206	0.880031
taurine	Oxalobacter	0.763052	0.316298	-.0283512836(-.1288913476,.0721887804)	0.580476	0.880031
indoxylsulfate	Desulfovibrio	0.768072	0.235616	.0213070988(-.0545046386,.0971188362)	0.581734	0.88117
Methanol	Senegalimassilia	1	0.272345	-.0206158726(-.0940067997,.0527750545)	0.581933	0.88117
D-Glucose	Romboutsia	0.783133	0.395973	.0323511747(-.0828758955,.147578245)	0.582127	0.88117
indoxylsulfate	Paraprevotella	0.768072	0.284932	.0203615314(-.0522512403,.0929743031)	0.582595	0.88117
succinate	Howardella	0.949799	0.209945	-.0287638691(-.1315798576,.0740521194)	0.583472	0.88117
creatinine	Victivallis	1	0.336488	-.0100445238(-.0462487583,.0261597107)	0.586597	0.884916
2-hydroxyisobutyrate	Turicibacter	0.995984	0.342133	-.0134863739(-.0622163375,.0352435896)	0.587519	0.884916
2-hydroxyisobutyrate	Anaerovorax	0.995984	0.664203	.0135912336(-.0357576561,.0629401233)	0.589338	0.886881
3-hydroxyisovalerate	Anaerovorax	0.99498	0.662791	.014036214(-.0369662125,.0650386406)	0.589614	0.886881
citrate	Holdemanella	1	0.491062	-.0188401108(-.0874329646,.0497527431)	0.590346	0.886956
betaine	Bilophila	0.921687	0.741714	.0242626171(-.0641353684,.1126606026)	0.59061	0.886956
cis-aconitate	Holdemania	0.991968	0.573545	.0117039255(-.0310393345,.0544471855)	0.591492	0.887237
O-phospho-choline	Phascolarctobacterium	0.656627	0.434992	.0137366773(-.0366832291,.0641565836)	0.593353	0.889309
hypoxanthine	Senegalimassilia	0.860442	0.27295	-.0225930759(-.1056657435,.0604795917)	0.594001	0.88956
taurine	Holdemanella	0.763052	0.51105	-.0258470169(-.1209419796,.0692479459)	0.594226	0.88956
acetone	Coprobacter	0.783133	0.615385	-.0217658315(-.1019117149,.058380052)	0.59453	0.88956
L-alanine	Intestinimonas	0.99498	0.65222	-.0177861244(-.0833417185,.0477694698)	0.594889	0.88956
betaine	Butyricimonas	0.921687	0.629714	-.021825733(-.1025624916,.0589110256)	0.596222	0.890006
pi-methyl-histidine	Phascolarctobacterium	0.674699	0.429688	.0386154267(-.1045770961,.1818079494)	0.597116	0.890621
tau-methyl-histidine	Prevotella	0.731928	0.579627	.0128194463(-.0347336953,.060372588)	0.597243	0.890621
Lactate	Fusibacter	0.992972	0.370763	.0213805114(-.058003564,.1007645868)	0.597585	0.890621
indoxylsulfate	Collinsella	0.768072	0.787671	-.0212422853(-.1001317658,.0576471952)	0.597671	0.890621
formate	Prevotella	0.982932	0.557816	.0149031313(-.040480846,.0702871086)	0.597915	0.890621
creatinine	Fusibacter	1	0.370137	.00947115(-.0258632242,.0448055242)	0.599336	0.890621
choline	Intestinimonas	0.534137	0.638507	.0179068094(-.0490659927,.0848796116)	0.600248	0.890621
trimethylamine-N-oxide	Intestinimonas	0.998996	0.651579	-.022936399(-.1089896752,.0631168772)	0.60139	0.891251
1-Methylnicotinamide	Barnesiella	0.643574	0.727124	-.0189907907(-.090311543,.0523299615)	0.60175	0.891251
pi-methyl-histidine	Butyricimonas	0.674699	0.646875	-.0394630422(-.1887160754,.1097899911)	0.604304	0.894138
formate	Gordonibacter	0.982932	0.228051	-.0170530112(-.0821558507,.0480498284)	0.607677	0.898411
tau-methyl-histidine	Catenibacterium	0.731928	0.243902	-.0143818395(-.0694069563,.0406432773)	0.60846	0.89885
pyroglutamate	Victivallis	0.874498	0.344125	-.0109671583(-.0529531739,.0310188573)	0.608678	0.89885
taurine	Butyricimonas	0.763052	0.653315	-.025595416(-.1237724675,.0725816355)	0.609368	0.89885
2-hydroxyisobutyrate	Bilophila	0.995984	0.745512	-.0138466551(-.0671150766,.0394217663)	0.610419	0.899591
L-alanine	Bifidobacterium	0.99498	0.2463	-.0189196435(-.0917066368,.0538673498)	0.610432	0.899591
pi-methyl-histidine	Prevotella	0.674699	0.565625	.037843353(-.1077957261,.1834824321)	0.610553	0.899591
creatinine	Akkermansia	1	0.463722	.0089943442(-.0257159713,.0437046597)	0.611539	0.899591
indoxylsulfate	Veillonella	0.768072	0.241096	.0192313707(-.0550329238,.0934956653)	0.611769	0.899591
1-Methylnicotinamide	Bifidobacterium	0.643574	0.263072	-.018627537(-.0907583077,.0535032337)	0.612748	0.899591
choline	Haemophilus	0.534137	0.477407	.0164788101(-.0474466731,.0804042934)	0.613388	0.899591
citrate	Catenibacterium	1	0.239748	.0205253809(-.0591342882,.1001850501)	0.613551	0.899591
glycine	Escherichia/Shigella	1	0.561514	-.0191489504(-.0934828625,.0551849616)	0.613629	0.899591
hippurate	Sutterella	1	0.533123	-.0253533006(-.1238408518,.0731342506)	0.613877	0.899591
Methanol	Ethanoligenens	1	0.232387	-.0197394082(-.0964239,.0569450836)	0.613899	0.899591
acetone	Ethanoligenens	0.783133	0.22807	-.0239191031(-.1168931895,.0690549832)	0.614098	0.899591
3-aminoisobutyrate	Haemophilus	0.61747	0.489039	.0344039191(-.0998030071,.1686108453)	0.615361	0.899591
1-Methylnicotinamide	Streptococcus	0.643574	0.687908	.0175735664(-.0510952507,.0862423836)	0.615956	0.899591
succinate	Anaerovorax	0.949799	0.666298	.0222879021(-.0648411215,.1094169258)	0.616114	0.899591
choline	Escherichia/Shigella	0.534137	0.544204	-.0163119218(-.0802885464,.0476647028)	0.617268	0.899591
trimethylamine-N-oxide	Anaerovorax	0.998996	0.663158	.0221751916(-.0648908719,.1092412551)	0.617645	0.899591
succinate	Sutterella	0.949799	0.534807	.0210733915(-.0621236678,.1042704508)	0.619578	0.900187
creatinine	Turicibacter	1	0.341746	-.0090422049(-.0447613228,.026676913)	0.619782	0.900187
Dimethylamine	Streptococcus	1	0.70347	.0101071(-.0298450487,.0500592488)	0.620013	0.900187
glycolate	Fusibacter	0.983936	0.366062	.0126247351(-.0373743127,.0626237828)	0.620678	0.900187
betaine	Eggerthella	0.921687	0.662857	-.0206569014(-.1025074964,.0611936937)	0.620852	0.900187
1-Methylnicotinamide	Phascolarctobacterium	0.643574	0.431373	.0161937314(-.0480610743,.0804485371)	0.621336	0.900187
L-threonine	Catenibacterium	0.982932	0.24197	-.0179310481(-.0894277207,.0535656245)	0.623037	0.900267
2-hydroxyisobutyrate	Sutterella	0.995984	0.534319	-.011805598(-.0589268929,.0353156968)	0.623397	0.900267
Acetate	Oxalobacter	0.942771	0.316611	.0193974203(-.0580754234,.0968702639)	0.623617	0.900267
L-carnitine	Escherichia/Shigella	0.96988	0.558089	-.0285516354(-.1429661984,.0858629276)	0.624771	0.900663
O-acetyl-carnitine	Clostridium sensu stricto	0.678715	0.510078	.020918236(-.0630247424,.1048612144)	0.625256	0.900663
pi-methyl-histidine	Intestinimonas	0.674699	0.639063	-.0372131926(-.186979849,.1125534638)	0.626258	0.901402
cis-aconitate	Anaerostipes	0.991968	0.419048	-.0106711919(-.0536269097,.0322845259)	0.626329	0.901402
creatinine	Anaerovorax	1	0.663512	-.0089279551(-.0451245473,.027268637)	0.628791	0.903644
acetone	Bifidobacterium	0.783133	0.253711	.0222172498(-.067913172,.1123476716)	0.629001	0.903644
Methylamine	Barnesiella	0.754016	0.719274	.0163506188(-.0501244403,.0828256779)	0.629746	0.903644
cis-aconitate	Escherichia/Shigella	0.991968	0.559788	.0104752465(-.0321405118,.0530910048)	0.629967	0.903644
glycine	Clostridium sensu stricto	1	0.504732	-.0180990623(-.0918362042,.0556380796)	0.630459	0.903644
betaine	Holdemanella	0.921687	0.483429	.0195847258(-.0602205087,.0993899603)	0.630525	0.903644
indoxylsulfate	Eisenbergiella	0.768072	0.480822	.0157532592(-.048784226,.0802907444)	0.632354	0.90385
Acetate	Turicibacter	0.942771	0.342252	-.0181811919(-.0931316513,.0567692675)	0.634473	0.90618
O-phospho-choline	Anaerovorax	0.656627	0.680578	.0129812824(-.0406435449,.0666061097)	0.635172	0.906479
O-phospho-choline	Butyricimonas	0.656627	0.635634	-.012531412(-.0643003576,.0392375335)	0.635188	0.906479
3-hydroxyisovalerate	Butyricimonas	0.99498	0.637421	-.0121015072(-.0622189355,.038015921)	0.636028	0.906479
Methanol	Gordonibacter	1	0.229232	.0187599153(-.0591101966,.0966300272)	0.636798	0.906702
L-tyrosine	Collinsella	0.796185	0.791005	-.0160228365(-.0827311584,.0506854855)	0.637806	0.90744
Methylamine	Intestinimonas	0.754016	0.659218	.0151647177(-.0480819421,.0784113775)	0.638396	0.907581
Methanol	Dialister	1	0.658254	-.0163905436(-.0848927413,.0521116541)	0.639097	0.907881
O-acetyl-carnitine	Prevotella	0.678715	0.551938	-.0204646275(-.1060200125,.0650907575)	0.639199	0.907881
pi-methyl-histidine	Howardella	0.674699	0.210938	-.042577861(-.2208686488,.1357129268)	0.639741	0.907881
Acetate	Desulfovibrio	0.942771	0.238573	.0200906653(-.0643119091,.1044932397)	0.640831	0.908252
creatinine	Sutterella	1	0.533123	-.0082160807(-.0427642861,.0263321246)	0.641138	0.908252
L-alanine	Sutterella	0.99498	0.534884	-.015039654(-.0783510238,.0482717158)	0.641509	0.908252
trigonelline	Streptococcus	0.911647	0.699655	.0259127725(-.0834042691,.1352298142)	0.642222	0.908252
4-hydroxyphenylacetate	Sutterella	0.821285	0.535806	-.015446476(-.0806773685,.0497844164)	0.642566	0.908252
taurine	Alloprevotella	0.763052	0.225138	.0267823638(-.0869201372,.1404848648)	0.644322	0.909024
3-aminoisobutyrate	Eggerthella	0.61747	0.669477	.0336541784(-.1093701388,.1766784956)	0.644664	0.909024
acetone	Sutterella	0.783133	0.527665	.0184892108(-.060189719,.0971681407)	0.645098	0.909024
L-tyrosine	Anaerovorax	0.796185	0.678571	-.0134718533(-.0708259429,.0438822364)	0.645248	0.909024
ethanolamine	Eggerthella	0.973896	0.667387	-.0103834901(-.0545970837,.0338301036)	0.645305	0.909024
Dimethylamine	Howardella	1	0.208202	-.0107775718(-.0568945309,.0353393872)	0.64692	0.909225
glycolate	Senegalimassilia	0.983936	0.275347	.0126074985(-.0415207064,.0667357033)	0.648021	0.910081
L-histidine	Collinsella	0.962851	0.774617	.0187637385(-.0618462461,.099373723)	0.648229	0.910081
glycine	Dialister	1	0.658254	.0179000977(-.0594204754,.0952206709)	0.650015	0.911498
L-alanine	Turicibacter	0.99498	0.343552	-.0151323167(-.080516687,.0502520535)	0.650112	0.911498
O-acetyl-carnitine	Gordonibacter	0.678715	0.224806	-.0233726706(-.1246296836,.0778843425)	0.650974	0.911498
succinate	Olsenella	0.949799	0.343646	.0201522917(-.0673323075,.107636891)	0.651642	0.911708
L-histidine	Turicibacter	0.962851	0.343545	-.0160308747(-.0856565884,.0535948389)	0.651796	0.911708
urea	Sutterella	1	0.533123	-.0090829338(-.0485815224,.0304156548)	0.652202	0.911708
tau-methyl-histidine	Holdemanella	0.731928	0.502152	-.0109016506(-.0584497699,.0366464688)	0.653163	0.911768
betaine	Barnesiella	0.921687	0.722286	-.0197677984(-.1060998599,.0665642631)	0.65359	0.911768
trigonelline	Barnesiella	0.911647	0.737629	.0259900835(-.0881090626,.1400892295)	0.655272	0.913334
indoxylsulfate	Victivallis	0.768072	0.356164	.0152129667(-.051871693,.0822976264)	0.656705	0.914644
tau-methyl-histidine	Gordonibacter	0.731928	0.225251	.0125299326(-.0427404197,.067800285)	0.656805	0.914644
Dimethylamine	Allisonella	1	0.241851	.0098119272(-.0335655377,.053189392)	0.657519	0.914644
N,N-Dimethylglycine	Barnesiella	0.981928	0.728832	-.0203369351(-.1103118873,.069638017)	0.65776	0.914644
2-hydroxyisobutyrate	Escherichia/Shigella	0.995984	0.560718	-.0105488028(-.0575231868,.0364255813)	0.659836	0.916247
Lactate	Gordonibacter	0.992972	0.229873	.0205089645(-.0710672078,.1120851368)	0.660702	0.916761
glycolate	Phascolarctobacterium	0.983936	0.436499	-.0108011243(-.0591795871,.0375773385)	0.661685	0.917438
O-acetyl-carnitine	Alloprevotella	0.678715	0.204651	-.023614095(-.129454587,.0822263969)	0.661902	0.917438
Dimethylamine	Victivallis	1	0.336488	-.0086593648(-.0476808458,.0303621161)	0.663605	0.918723
Acetate	Allisonella	0.942771	0.243032	.0184942282(-.0654313012,.1024197576)	0.665809	0.921086
L-histidine	Prevotella	0.962851	0.553611	.0148825941(-.0528635798,.0826287679)	0.666782	0.921743
citrate	Oxalobacter	1	0.316509	-.0158603995(-.088168881,.0564480821)	0.667264	0.921743
Dimethylamine	Turicibacter	1	0.341746	.0083972249(-.0301354716,.0469299214)	0.669289	0.923828
L-threonine	Holdemania	0.982932	0.570664	.0132206742(-.0475237562,.0739651046)	0.669689	0.923828
taurine	Escherichia/Shigella	0.763052	0.555249	.0204067364(-.0735709675,.1143844403)	0.670403	0.923988
trigonelline	Phascolarctobacterium	0.911647	0.443038	.021896904(-.0792516412,.1230454493)	0.671348	0.924603
L-histidine	Holdemania	0.962851	0.573304	.0145449395(-.0527299375,.0818198165)	0.67175	0.924603
3-aminoisobutyrate	Olsenella	0.61747	0.347386	.0307511683(-.1119171887,.1734195252)	0.672692	0.925076
3-aminoisobutyrate	Allisonella	0.61747	0.246206	-.0337483901(-.190510675,.1230138948)	0.673063	0.925076
indoxylsulfate	Holdemanella	0.768072	0.509589	.0142100889(-.0521126584,.0805328362)	0.674533	0.926232
Methylamine	Anaerovorax	0.754016	0.675978	.0137958217(-.0506097937,.0782014371)	0.674611	0.926232
tau-methyl-histidine	Phascolarctobacterium	0.731928	0.440459	.0098191177(-.0361529241,.0557911594)	0.675489	0.926232
N,N-Dimethylglycine	Haemophilus	0.981928	0.45552	.0171828682(-.0634777203,.0978434566)	0.676295	0.926589
pi-methyl-histidine	Alloprevotella	0.674699	0.214062	-.0377822488(-.2154224613,.1398579636)	0.676778	0.926589
glycolate	Butyricimonas	0.983936	0.63714	-.0106578039(-.0608039544,.0394883467)	0.677	0.926589
L-threonine	Oxalobacter	0.982932	0.314775	-.0137911839(-.0789867952,.0514044275)	0.678433	0.927459
hippurate	Desulfovibrio	1	0.236593	.0240739989(-.0907284641,.138876462)	0.68107	0.930377
ethanolamine	Turicibacter	0.973896	0.344492	-.0091535774(-.0528146075,.0345074527)	0.68114	0.930377
L-threonine	Victivallis	0.982932	0.335118	-.0133304385(-.077203753,.050542876)	0.682505	0.930963
O-phospho-choline	Coprobacter	0.656627	0.609952	-.0106337339(-.0617861602,.0405186923)	0.683682	0.931882
O-acetyl-carnitine	Akkermansia	0.678715	0.462016	.017800192(-.0678638058,.1034641899)	0.683815	0.931882
acetone	Dorea	0.783133	0.734143	-.0180885694(-.1055538579,.069376719)	0.68523	0.932618
L-histidine	Senegalimassilia	0.962851	0.274617	-.0154915882(-.090426662,.0594434856)	0.685338	0.932618
hypoxanthine	Akkermansia	0.860442	0.463892	.015355883(-.0591425783,.0898543442)	0.686217	0.932618
L-carnitine	Phascolarctobacterium	0.96988	0.433225	-.0234590774(-.1374201745,.0905020197)	0.686609	0.932618
Lactate	Collinsella	0.992972	0.774364	-.0190702591(-.1117379465,.0735974284)	0.686695	0.932618
taurine	Bilophila	0.763052	0.741713	-.0217944126(-.1277235987,.0841347736)	0.686762	0.932618
L-tyrosine	Veillonella	0.796185	0.239418	.012809794(-.0495430601,.0751626481)	0.687201	0.932618
L-valine	Senegalimassilia	0.630522	0.271074	.0115788492(-.0449622683,.0681199666)	0.688145	0.932618
pyroglutamate	Gordonibacter	0.874498	0.232614	.0096661232(-.0375379102,.0568701566)	0.688164	0.932618
urea	Coprobacter	1	0.613039	-.0081872153(-.0482203672,.0318459365)	0.688542	0.932618
trigonelline	Clostridium sensu stricto	0.911647	0.506329	-.020724873(-.122177379,.0807276329)	0.688873	0.932618
succinate	Akkermansia	0.949799	0.469613	.0168756826(-.0663198556,.1000712208)	0.69095	0.932858
O-acetyl-carnitine	Coprobacter	0.678715	0.607752	-.0173845726(-.1033862697,.0686171244)	0.691964	0.933546
betaine	Oxalobacter	0.921687	0.314286	.0168973578(-.0672967225,.1010914382)	0.694057	0.935688
Lactate	Bilophila	0.992972	0.745763	.0175986158(-.070099076,.1052963077)	0.694088	0.935688
Methanol	Coprobacter	1	0.613039	.0133090917(-.0535824014,.0802005848)	0.696562	0.9377
urea	Collinsella	1	0.774974	.0093597953(-.037829499,.0565490897)	0.697461	0.938227
glycolate	Clostridium sensu stricto	0.983936	0.501601	.0095288088(-.0387043679,.0577619856)	0.698605	0.939083
ethanolamine	Romboutsia	0.973896	0.390929	.0084214505(-.0344579289,.05130083)	0.700286	0.94066
N,N-Dimethylglycine	Paraprevotella	0.981928	0.290461	-.0178101162(-.1085028103,.072882578)	0.700315	0.94066
glycine	Bifidobacterium	1	0.247108	-.0167174302(-.1022000995,.0687652392)	0.701497	0.940921
succinate	Bilophila	0.949799	0.754696	-.0185545148(-.1134471429,.0763381133)	0.701545	0.940921
acetone	Dialister	0.783133	0.649123	.0158694731(-.0654098775,.0971488237)	0.701961	0.940921
glycolate	Dialister	0.983936	0.657417	.0098718786(-.0407768507,.0605206078)	0.702451	0.940921
O-acetyl-carnitine	Ethanoligenens	0.678715	0.221705	-.0196699971(-.1205997395,.0812597453)	0.702481	0.940921
3-aminoisobutyrate	Coprobacter	0.61747	0.620573	-.0266677574(-.1643260774,.1109905626)	0.704174	0.941101
L-histidine	Ethanoligenens	0.962851	0.234136	-.0151067864(-.0933243011,.0631107283)	0.705027	0.941562
choline	Catenibacterium	0.534137	0.243615	-.0145709955(-.0902639859,.061121995)	0.705954	0.94212
L-histidine	Phascolarctobacterium	0.962851	0.434354	-.0128496025(-.079699732,.054000527)	0.706371	0.94212
L-carnitine	Gordonibacter	0.96988	0.230185	-.025882685(-.1612570282,.1094916581)	0.70786	0.943303
betaine	Akkermansia	0.921687	0.465143	.0150635965(-.0639509393,.0940781324)	0.708662	0.943693
Methylamine	Anaerostipes	0.754016	0.388268	-.0116938129(-.0736910422,.0503034164)	0.711617	0.946947
L-alanine	Clostridium sensu stricto	0.99498	0.503171	-.0117888446(-.0744530481,.0508753589)	0.712334	0.947221
ethanolamine	Sutterella	0.973896	0.539957	-.0079722284(-.0504169245,.0344724677)	0.712774	0.947221
succinate	Escherichia/Shigella	0.949799	0.563536	-.0154368629(-.0982624985,.0673887728)	0.714892	0.949258
D-Glucose	Oxalobacter	0.783133	0.315436	-.0227772889(-.145077762,.0995231842)	0.715093	0.949258
citrate	Slackia	1	0.343849	-.0132689248(-.0851597087,.0586218591)	0.717538	0.951405
4-hydroxyphenylacetate	Eisenbergiella	0.821285	0.480818	-.0118695485(-.0769377343,.0531986373)	0.720694	0.954907
pi-methyl-histidine	Catenibacterium	0.674699	0.240625	-.0309185391(-.201053017,.1392159389)	0.721703	0.955559
trimethylamine-N-oxide	Catabacter	0.998996	0.76	.0176577933(-.0797327023,.1150482888)	0.72232	0.955693
glycolate	Clostridium XVIII	0.983936	0.545358	-.0087381004(-.0572017953,.0397255944)	0.7238	0.956966
urea	Paraprevotella	1	0.291272	-.0078792482(-.0516261917,.0358676953)	0.724082	0.956966
succinate	Dialister	0.949799	0.661878	-.0155127602(-.1020290429,.0710035224)	0.725266	0.957537
indoxylsulfate	Peptococcus	0.768072	0.208219	.0141190881(-.0649553221,.0931934982)	0.726368	0.958309
tau-methyl-histidine	Howardella	0.731928	0.212339	-.0103281656(-.0682313732,.0475750421)	0.726641	0.958309
glycolate	Prevotella	0.983936	0.554963	-.0087261684(-.0577822481,.0403299114)	0.727359	0.958309
Lactate	Olsenella	0.992972	0.347458	.0144551795(-.0671308535,.0960412126)	0.728395	0.958933
Methylamine	Clostridium XVIII	0.754016	0.541899	.0106978911(-.0497974154,.0711931977)	0.728894	0.958933
trimethylamine-N-oxide	Bifidobacterium	0.998996	0.247368	-.0168395784(-.1121413126,.0784621559)	0.729102	0.958933
cis-aconitate	Romboutsia	0.991968	0.387302	.0076421207(-.035665911,.0509501524)	0.729452	0.958933
L-histidine	Eggerthella	0.962851	0.661926	-.0123490091(-.0824264613,.057728443)	0.729806	0.958933
citrate	Clostridium XVIII	1	0.546793	-.0117891063(-.0790246261,.0554464134)	0.731101	0.959085
Lactate	Haemophilus	0.992972	0.450212	-.0134354658(-.0901336872,.0632627557)	0.731348	0.959085
formate	Paraprevotella	0.982932	0.291221	-.0106887107(-.0717345754,.0503571539)	0.731466	0.959085
pi-methyl-histidine	Ethanoligenens	0.674699	0.221875	-.0296782705(-.1995340323,.1401774913)	0.732007	0.959085
succinate	Alloprevotella	0.949799	0.207735	.0179899403(-.0854122532,.1213921338)	0.733107	0.959085
O-acetyl-carnitine	Olsenella	0.678715	0.330233	-.0156775695(-.1058620202,.0745068812)	0.733316	0.959085
urea	Dorea	1	0.729758	-.0075836279(-.0512288584,.0360616025)	0.733438	0.959085
glycolate	Streptococcus	0.983936	0.703308	.009074873(-.0432689846,.0614187306)	0.734007	0.959085
hippurate	Bilophila	1	0.746583	.019290228(-.0921167887,.1306972447)	0.734331	0.959085
pi-methyl-histidine	Slackia	0.674699	0.348437	.0263197991(-.1257359321,.1783755303)	0.734417	0.959085
succinate	Veillonella	0.949799	0.241989	.0163618672(-.0789105924,.1116343268)	0.736419	0.959262
Methanol	Anaerovorax	1	0.663512	.0118562942(-.0572188262,.0809314145)	0.736558	0.959262
1-Methylnicotinamide	Haemophilus	0.643574	0.45098	.0109573329(-.0531798317,.0750944976)	0.737742	0.959635
choline	Holdemanella	0.534137	0.489195	-.0111717377(-.076662612,.0543191367)	0.738123	0.959635
succinate	Holdemanella	0.949799	0.491713	-.0143685731(-.0987094784,.0699723322)	0.738451	0.959635
betaine	Desulfovibrio	0.921687	0.224	-.0157940646(-.1093827562,.0777946271)	0.740823	0.961615
Methanol	Barnesiella	1	0.729758	.0122752302(-.0605231214,.0850735817)	0.741031	0.961615
ethanolamine	Escherichia/Shigella	0.973896	0.561555	-.0071231679(-.0493963104,.0351499747)	0.741203	0.961615
L-alanine	Barnesiella	0.99498	0.732558	.0117967758(-.0583016525,.081895204)	0.741521	0.961615
cis-aconitate	Catenibacterium	0.991968	0.239153	.0084909743(-.0419792289,.0589611775)	0.741597	0.961615
pi-methyl-histidine	Paraprevotella	0.674699	0.2875	.0270343537(-.1337379369,.1878066442)	0.741722	0.961615
3-hydroxyisovalerate	Barnesiella	0.99498	0.729387	-.0090241198(-.0627889218,.0447406822)	0.742179	0.961615
trimethylamine-N-oxide	Holdemania	0.998996	0.571579	.0139134523(-.0691412425,.096968147)	0.742657	0.961615
Lactate	Clostridium XVIII	0.992972	0.545551	.012905557(-.0641498135,.0899609276)	0.742713	0.961615
O-phospho-choline	Allisonella	0.656627	0.243981	.0097284794(-.048622992,.0680799509)	0.743842	0.961615
Lactate	Ethanoligenens	0.992972	0.233051	-.0150258418(-.1051618563,.0751101727)	0.743872	0.961615
taurine	Turicibacter	0.763052	0.359116	.015976532(-.0802065642,.1121596282)	0.744757	0.961615
O-acetyl-carnitine	Anaerovorax	0.678715	0.652713	.0147415691(-.0740427155,.1035258537)	0.744857	0.961615
Acetate	Bifidobacterium	0.942771	0.249721	-.0136827217(-.096379963,.0690145197)	0.745721	0.961615
citrate	Veillonella	1	0.245005	-.0127677718(-.090018622,.0644830783)	0.745986	0.961615
Methanol	Catabacter	1	0.760252	.0126114178(-.0646467843,.0898696198)	0.749014	0.962128
3-aminoisobutyrate	Streptococcus	0.61747	0.709949	.0239736698(-.1229809309,.1709282704)	0.749164	0.962128
ethanolamine	Intestinimonas	0.973896	0.649028	-.0071220032(-.0509431022,.0366990959)	0.750074	0.962153
succinate	Gordonibacter	0.949799	0.229834	.0158489129(-.0821315943,.1138294201)	0.751217	0.962952
N,N-Dimethylglycine	Bifidobacterium	0.981928	0.24866	-.0150978991(-.1085296858,.0783338876)	0.751459	0.962952
hypoxanthine	Gordonibacter	0.860442	0.227662	.0142118234(-.0740008272,.102424474)	0.752179	0.962952
N,N-Dimethylglycine	Holdemania	0.981928	0.577706	.0131874968(-.0687043605,.0950793541)	0.752288	0.962952
pyroglutamate	Desulfovibrio	0.874498	0.243405	-.0074594053(-.0538143037,.0388954932)	0.752461	0.962952
choline	Butyricimonas	0.534137	0.624754	-.0105719793(-.0762795621,.0551356035)	0.752498	0.962952
L-valine	Gordonibacter	0.630522	0.228099	.0095933742(-.0500989683,.0692857168)	0.752767	0.962952
D-Glucose	Victivallis	0.783133	0.346309	-.0190818518(-.1379273645,.099763661)	0.752995	0.962952
Lactate	Catenibacterium	0.992972	0.240466	.0146931633(-.0768415638,.1062278904)	0.753055	0.962952
ethanolamine	Veillonella	0.973896	0.24406	.0077847325(-.040720111,.0562895761)	0.753094	0.962952
urea	Bilophila	1	0.746583	.0071633464(-.0374978785,.0518245713)	0.753244	0.962952
4-hydroxyphenylacetate	Paraprevotella	0.821285	0.285166	-.0116710957(-.0844641268,.0611219354)	0.753334	0.962952
4-hydroxyphenylacetate	Allisonella	0.821285	0.242967	.0121530519(-.0636540192,.087960123)	0.753359	0.962952
1-Methylnicotinamide	Escherichia/Shigella	0.643574	0.575163	.0104384787(-.0547086755,.0755856329)	0.753488	0.962952
uracil	Ethanoligenens	0.660643	0.227707	-.0114305806(-.0829939454,.0601327841)	0.754236	0.962952
L-histidine	Eisenbergiella	0.962851	0.492341	-.0107557021(-.0781358273,.056624423)	0.754384	0.962952
succinate	Prevotella	0.949799	0.552486	.0132164979(-.0700918004,.0965247962)	0.755846	0.962952
L-carnitine	Sutterella	0.96988	0.53203	-.018210722(-.1331328189,.0967113749)	0.756121	0.962952
urea	Intestinimonas	1	0.651945	.0064668258(-.0344479416,.0473815932)	0.756725	0.962952
O-acetyl-carnitine	Paraprevotella	0.678715	0.274419	-.0151873768(-.1117671146,.0813923611)	0.757924	0.962952
citrate	Escherichia/Shigella	1	0.561514	.0106027049(-.0569440248,.0781494346)	0.758347	0.962952
L-threonine	Romboutsia	0.982932	0.385439	.0096616506(-.0520746884,.0713979896)	0.759048	0.962952
3-aminoisobutyrate	Victivallis	0.61747	0.344013	-.0220493995(-.1631762502,.1190774513)	0.759436	0.962952
L-carnitine	Haemophilus	0.96988	0.449511	.0176193053(-.0958096128,.1310482234)	0.760787	0.962952
4-hydroxyphenylacetate	Fusibacter	0.821285	0.369565	.0102912646(-.05625503,.0768375592)	0.76181	0.962952
1-Methylnicotinamide	Butyricimonas	0.643574	0.627451	-.0102563368(-.0767010351,.0561883616)	0.762242	0.962952
acetone	Allisonella	0.783133	0.225371	-.0144573574(-.1081463788,.0792316639)	0.762312	0.962952
indoxylsulfate	Coprobacter	0.768072	0.615068	-.0101187287(-.0757532601,.0555158028)	0.762528	0.962952
L-alanine	Olsenella	0.99498	0.34778	.0102202095(-.0563219657,.0767623847)	0.763391	0.962952
2-hydroxyisobutyrate	Veillonella	0.995984	0.24604	.0082191146(-.0454946018,.0619328309)	0.764247	0.962952
Acetate	Paraprevotella	0.942771	0.287625	-.0122612647(-.092415544,.0678930147)	0.764317	0.962952
Acetate	Dorea	0.942771	0.729097	-.0121720843(-.0921107175,.0677665489)	0.765368	0.962952
D-Glucose	Barnesiella	0.783133	0.736913	.0192482454(-.1071655826,.1456620734)	0.765374	0.962952
choline	Dialister	0.534137	0.656189	.0102768689(-.0573060306,.0778597684)	0.765674	0.962952
L-alanine	Dorea	0.99498	0.730444	.0106544615(-.0594150837,.0807240068)	0.765685	0.962952
urea	Catenibacterium	1	0.239748	.0070591877(-.0394449535,.053563329)	0.766072	0.962952
cis-aconitate	Howardella	0.991968	0.208466	-.0080268032(-.0609632999,.0449096936)	0.766321	0.962952
N,N-Dimethylglycine	Dorea	0.981928	0.732047	-.0137263961(-.1042910104,.0768382182)	0.76642	0.962952
creatinine	Allisonella	1	0.241851	-.0060793894(-.0463353885,.0341766097)	0.767237	0.962952
2-hydroxyisobutyrate	Dialister	0.995984	0.661035	-.0073478627(-.0563915503,.0416958248)	0.769027	0.962952
L-histidine	Clostridium sensu stricto	0.962851	0.504376	.0099830928(-.0567834435,.0767496291)	0.769477	0.962952
acetone	Collinsella	0.783133	0.774629	.0140517695(-.0800081459,.1081116849)	0.769673	0.962952
Methanol	Eggerthella	1	0.663512	-.0102550226(-.0789496851,.0584396399)	0.769834	0.962952
pi-methyl-histidine	Eisenbergiella	0.674699	0.478125	-.0212862489(-.1656905388,.1231180411)	0.772648	0.962952
O-acetyl-carnitine	Dorea	0.678715	0.730233	-.0137900067(-.107712587,.0801325736)	0.773524	0.962952
D-Glucose	Eisenbergiella	0.783133	0.485906	.0165577029(-.0965406052,.129656011)	0.774158	0.962952
L-alanine	Paraprevotella	0.99498	0.291755	.0101679983(-.0598874932,.0802234898)	0.776048	0.963423
L-threonine	Clostridium XVIII	0.982932	0.541756	.0087627402(-.0516511117,.069176592)	0.776193	0.963423
Acetate	Fusibacter	0.942771	0.369008	.0107486974(-.0633824788,.0848798736)	0.776268	0.963423
Methanol	Holdemanella	1	0.491062	-.0096422394(-.0764777532,.0571932744)	0.77736	0.963423
N,N-Dimethylglycine	Intestinibacter	0.981928	0.380493	.0119486283(-.0708761468,.0947734033)	0.777367	0.963423
L-histidine	Anaerovorax	0.962851	0.669584	-.0102088433(-.0810443558,.0606266692)	0.777583	0.963423
cis-aconitate	Clostridium XVIII	0.991968	0.546032	.006063495(-.0364116658,.0485386558)	0.779637	0.964
pyroglutamate	Ethanoligenens	0.874498	0.235012	-.0065788312(-.0529820896,.0398244272)	0.781109	0.965175
Methanol	Allisonella	1	0.241851	-.0108585404(-.0877451914,.0660281106)	0.781932	0.965548
D-Glucose	Collinsella	0.783133	0.794631	-.0195151952(-.1585498836,.1195194933)	0.783236	0.966513
L-alanine	Howardella	0.99498	0.208245	-.0110131901(-.0895021802,.0674757999)	0.783307	0.966513
pyroglutamate	Bifidobacterium	0.874498	0.257794	-.0062932819(-.0516128082,.0390262444)	0.785491	0.968006
3-hydroxyisovalerate	Clostridium sensu stricto	0.99498	0.502114	-.0066808184(-.0548907474,.0415291105)	0.785924	0.968006
D-Glucose	Turicibacter	0.783133	0.348993	-.0161790883(-.1331100634,.1007518869)	0.786245	0.968006
L-tyrosine	Fusibacter	0.796185	0.366402	.0077099235(-.0480283413,.0634481884)	0.786307	0.968006
Methylamine	Dorea	0.754016	0.722067	-.0091912092(-.0759983041,.0576158858)	0.787431	0.968006
pyroglutamate	Turicibacter	0.874498	0.35012	-.0056491766(-.0468789762,.035580623)	0.788278	0.968216
N,N-Dimethylglycine	Allisonella	0.981928	0.242229	-.0130339672(-.1082602203,.0821922859)	0.788493	0.968216
tau-methyl-histidine	Dorea	0.731928	0.721664	-.0069561575(-.0580765817,.0441642667)	0.7897	0.968678
acetone	Veillonella	0.783133	0.25641	.012046903(-.0769878074,.1010816134)	0.79086	0.969458
Acetate	Barnesiella	0.942771	0.731327	-.0107923191(-.090727633,.0691429947)	0.791301	0.969458
Lactate	Bifidobacterium	0.992972	0.246822	-.0119806176(-.1009940014,.0770327663)	0.791935	0.969492
Lactate	Phascolarctobacterium	0.992972	0.435381	.0103454067(-.0666489036,.087339717)	0.792279	0.969492
Methanol	Turicibacter	1	0.341746	.0091489915(-.0590966257,.0773946087)	0.792741	0.969492
betaine	Ethanoligenens	0.921687	0.228571	-.0123175235(-.1044046403,.0797695934)	0.793195	0.969492
glycolate	Barnesiella	0.983936	0.726788	-.0071596558(-.0607945874,.0464752757)	0.793604	0.969492
formate	Eggerthella	0.982932	0.667024	.0076463238(-.0497293582,.0650220059)	0.793938	0.969492
O-acetyl-carnitine	Anaerostipes	0.678715	0.420155	-.0113004013(-.0965907788,.0739899763)	0.795109	0.96953
succinate	Catenibacterium	0.949799	0.245304	.0127760725(-.0842252997,.1097774446)	0.796293	0.970335
pyroglutamate	Intestinibacter	0.874498	0.374101	-.005376944(-.0462372857,.0354833978)	0.79647	0.970335
Methylamine	Allisonella	0.754016	0.238827	.0094222119(-.062274023,.0811184468)	0.796735	0.970335
hypoxanthine	Barnesiella	0.860442	0.723378	.0106627602(-.0705945007,.0919200212)	0.797031	0.970335
2-hydroxyisobutyrate	Coprobacter	0.995984	0.611404	.0062550803(-.0414808936,.0539910542)	0.797315	0.970335
Acetate	Alloprevotella	0.942771	0.209588	-.0117137856(-.1011320752,.0777045041)	0.797368	0.970335
succinate	Coprobacter	0.949799	0.61105	.0108600964(-.0732442692,.0949644619)	0.800204	0.971264
Acetate	Gordonibacter	0.942771	0.232999	-.0109765742(-.096004428,.0740512796)	0.800253	0.971264
L-valine	Butyricimonas	0.630522	0.613223	-.0066085126(-.057904844,.0446878189)	0.800653	0.971264
L-histidine	Bilophila	0.962851	0.743982	-.0097957971(-.0859307255,.0663391314)	0.800905	0.971264
Methylamine	Sutterella	0.754016	0.52933	-.0078602934(-.0691191542,.0533985674)	0.801437	0.971264
L-histidine	Streptococcus	0.962851	0.702407	.0092416108(-.0630205086,.0815037303)	0.802077	0.971264
trimethylamine-N-oxide	Howardella	0.998996	0.208421	.013132297(-.0896384605,.1159030545)	0.80224	0.971264
urea	Eisenbergiella	1	0.493165	-.0050396935(-.044510716,.034431329)	0.802394	0.971264
L-threonine	Senegalimassilia	0.982932	0.270878	.0086084628(-.0594040486,.0766209743)	0.804076	0.971264
tau-methyl-histidine	Dialister	0.731928	0.661406	-.0061238167(-.0546124749,.0423648415)	0.804497	0.971264
L-alanine	Gordonibacter	0.99498	0.227273	.009451793(-.0654614002,.0843649863)	0.804685	0.971264
taurine	Anaerostipes	0.763052	0.410221	.0119566945(-.0828726431,.106786032)	0.804812	0.971264
betaine	Fusibacter	0.921687	0.364571	.0101800575(-.0705960251,.0909561402)	0.8049	0.971264
choline	Prevotella	0.534137	0.534381	.0082321057(-.0572584508,.0737226621)	0.805399	0.971264
creatinine	Romboutsia	1	0.388013	.0043874877(-.030558729,.0393337044)	0.805626	0.971264
O-acetyl-carnitine	Escherichia/Shigella	0.678715	0.555039	-.0105904105(-.0951605745,.0739797535)	0.806116	0.971264
L-tyrosine	Holdemanella	0.796185	0.505291	.0068730802(-.048497027,.0622431874)	0.807781	0.971264
taurine	Clostridium XVIII	0.763052	0.535912	.0115117009(-.081566597,.1045899987)	0.808467	0.971264
D-Glucose	Catenibacterium	0.783133	0.256376	-.016050194(-.1472582215,.1151578335)	0.81052	0.971679
3-hydroxyisovalerate	Gordonibacter	0.99498	0.230444	.0070182903(-.0503590263,.0643956069)	0.810532	0.971679
L-valine	Eggerthella	0.630522	0.657851	.0063343079(-.0455831884,.0582518042)	0.811005	0.971679
trimethylamine-N-oxide	Gordonibacter	0.998996	0.229474	.0118636698(-.086419909,.1101472485)	0.812979	0.972737
hippurate	Streptococcus	1	0.70347	-.0126734801(-.1184075721,.0930606118)	0.814267	0.973649
3-hydroxyisovalerate	Eisenbergiella	0.99498	0.493657	.0058331098(-.0428475816,.0545138011)	0.814325	0.973649
O-acetyl-carnitine	Dialister	0.678715	0.666667	-.0106914861(-.1001476892,.078764717)	0.814793	0.973649
tau-methyl-histidine	Eisenbergiella	0.731928	0.490674	-.0055736467(-.0522373345,.041090041)	0.814904	0.973649
2-hydroxyisobutyrate	Phascolarctobacterium	0.995984	0.432946	.0055825176(-.0411571232,.0523221583)	0.814911	0.973649
O-acetyl-carnitine	Bifidobacterium	0.678715	0.237209	-.0118468955(-.1116248804,.0879310894)	0.815985	0.973649
choline	Victivallis	0.534137	0.318271	.0081674042(-.060730291,.0770650994)	0.816272	0.973649
L-alanine	Collinsella	0.99498	0.776956	.008987719(-.0669556505,.0849310886)	0.816571	0.973649
L-tyrosine	Prevotella	0.796185	0.566138	-.0064137566(-.0609946978,.0481671846)	0.817848	0.973649
L-alanine	Victivallis	0.99498	0.337209	-.007745643(-.0740820213,.0585907354)	0.818984	0.973649
Acetate	Clostridium sensu stricto	0.942771	0.506132	-.0083643033(-.0800423694,.0633137627)	0.819092	0.973649
Methylamine	Ethanoligenens	0.754016	0.238827	-.0081911251(-.0784781304,.0620958801)	0.819327	0.973649
glycolate	Catabacter	0.983936	0.758805	.00662517(-.0504402636,.0636906036)	0.819998	0.973649
citrate	Streptococcus	1	0.70347	.0084218376(-.0642157854,.0810594606)	0.820234	0.973649
glycolate	Catenibacterium	0.983936	0.239061	.0066270067(-.0507991771,.0640531905)	0.821061	0.973649
glycine	Clostridium XVIII	1	0.546793	-.0085167999(-.0824704292,.0654368294)	0.821421	0.973649
indoxylsulfate	Intestinimonas	0.768072	0.656164	.0076734548(-.0594398339,.0747867435)	0.822684	0.97365
glycine	Senegalimassilia	1	0.272345	-.0094338828(-.0924066707,.0735389052)	0.823656	0.974177
Acetate	Bilophila	0.942771	0.753623	-.0093717072(-.0919997355,.073256321)	0.82408	0.974177
glycine	Holdemania	1	0.572029	.0083824364(-.0660613155,.0828261882)	0.825331	0.974912
Dimethylamine	Anaerovorax	1	0.663512	.0043711827(-.0346911846,.04343355)	0.826397	0.975549
betaine	Turicibacter	0.921687	0.347429	-.0089724453(-.0901513809,.0722064903)	0.828498	0.977406
formate	Oxalobacter	0.982932	0.319058	-.0064931245(-.0652804019,.0522941528)	0.828613	0.977406
citrate	Collinsella	1	0.774974	-.0089211636(-.0899243293,.072082002)	0.829099	0.977406
hippurate	Paraprevotella	1	0.291272	-.0119774998(-.1209588472,.0970038476)	0.829449	0.977406
uracil	Eggerthella	0.660643	0.675159	-.0070370513(-.0710666239,.0569925213)	0.829451	0.977406
N,N-Dimethylglycine	Streptococcus	0.981928	0.700965	-.0096119254(-.0972007845,.0779769337)	0.829701	0.977406
trimethylamine-N-oxide	Anaerostipes	0.998996	0.416842	.0091630652(-.0744157512,.0927418817)	0.829862	0.977406
choline	Turicibacter	0.534137	0.365422	.0071962693(-.058687612,.0730801507)	0.830485	0.977406
choline	Paraprevotella	0.534137	0.290766	-.0078448038(-.0796975032,.0640078957)	0.830557	0.977406
Methylamine	Escherichia/Shigella	0.754016	0.561453	.0066054106(-.0541681416,.0673789629)	0.831306	0.977406
ethanolamine	Anaerovorax	0.973896	0.667387	.0048349229(-.0396876866,.0493575324)	0.83145	0.977406
N,N-Dimethylglycine	Akkermansia	0.981928	0.466238	.0088311402(-.0730619434,.0907242239)	0.832608	0.977406
choline	Desulfovibrio	0.534137	0.251473	.0079834508(-.0660664152,.0820333168)	0.832648	0.977406
urea	Phascolarctobacterium	1	0.435331	.0041792842(-.0349895,.0433480684)	0.834349	0.977406
betaine	Anaerostipes	0.921687	0.416	-.0084365181(-.0875148037,.0706417674)	0.83437	0.977406
trigonelline	Eggerthella	0.911647	0.678941	.0114429841(-.0962733732,.1191593413)	0.835063	0.977406
O-phospho-choline	Slackia	0.656627	0.338684	.0057018609(-.0479811309,.0593848527)	0.835093	0.977406
Lactate	Anaerovorax	0.992972	0.664195	-.008604525(-.0898797579,.0726707078)	0.83562	0.977406
urea	Howardella	1	0.208202	.0051655699(-.0437708,.0541019398)	0.836098	0.977406
glycine	Eisenbergiella	1	0.493165	.0078476207(-.0666051225,.0823003639)	0.836332	0.977406
L-carnitine	Coprobacter	0.96988	0.612378	.0122182645(-.1041211383,.1285576673)	0.836915	0.977406
betaine	Phascolarctobacterium	0.921687	0.430857	-.0081561831(-.0862036319,.0698912657)	0.837711	0.977406
citrate	Intestinibacter	1	0.378549	-.0071562836(-.0758057656,.0614931983)	0.838108	0.977406
Methanol	Sutterella	1	0.533123	.0068739831(-.0590981429,.072846109)	0.838182	0.977406
trigonelline	Dorea	0.911647	0.730725	-.0117828415(-.124918376,.1013526931)	0.838255	0.977406
L-carnitine	Eggerthella	0.96988	0.660152	-.0123507826(-.1315347217,.1068331566)	0.839051	0.977406
O-phospho-choline	Bilophila	0.656627	0.751204	.0059452881(-.0514874371,.0633780132)	0.839221	0.977406
D-Glucose	Bifidobacterium	0.783133	0.244295	-.0134599817(-.1437648879,.1168449245)	0.83956	0.977406
trigonelline	Escherichia/Shigella	0.911647	0.558113	.0105711495(-.0918005961,.1129428951)	0.839611	0.977406
urea	Dialister	1	0.658254	-.0042198229(-.0452542396,.0368145939)	0.840264	0.977406
Lactate	Paraprevotella	0.992972	0.289195	.0088091842(-.0773379091,.0949562774)	0.841151	0.977406
2-hydroxyisobutyrate	Intestinimonas	0.995984	0.652587	-.0049882812(-.0538304076,.0438538451)	0.841346	0.977406
Methanol	Intestinibacter	1	0.378549	-.0067810403(-.0736528153,.0600907348)	0.84246	0.977406
D-Glucose	Phascolarctobacterium	0.783133	0.438926	.0112826817(-.1012090176,.1237743811)	0.844156	0.977406
Methanol	Victivallis	1	0.336488	-.0069094004(-.076080831,.0622620302)	0.844785	0.977406
Dimethylamine	Bifidobacterium	1	0.247108	-.0042612161(-.0469813309,.0384588987)	0.845001	0.977406
uracil	Eisenbergiella	0.660643	0.496815	.0060634139(-.0547853831,.0669122109)	0.845154	0.977406
L-alanine	Holdemania	0.99498	0.571882	.0062019851(-.0570532351,.0694572053)	0.84761	0.977406
D-Glucose	Butyricimonas	0.783133	0.633557	-.0113875287(-.1276087263,.1048336689)	0.847711	0.977406
Dimethylamine	Anaerostipes	1	0.417455	.0036532875(-.033759794,.0410663689)	0.848224	0.977406
L-alanine	Escherichia/Shigella	0.99498	0.560254	.0061276063(-.0570471018,.0693023143)	0.849226	0.977406
L-alanine	Prevotella	0.99498	0.55814	-.0061673612(-.0698517358,.0575170134)	0.84946	0.977406
choline	Phascolarctobacterium	0.534137	0.438114	.0062067128(-.0579230147,.0703364404)	0.84955	0.977406
Acetate	Butyricimonas	0.942771	0.637681	-.007185716(-.0815861914,.0672147594)	0.84986	0.977406
L-carnitine	Clostridium XVIII	0.96988	0.547231	.010961297(-.1028784741,.1248010682)	0.850313	0.977406
ethanolamine	Allisonella	0.973896	0.240821	.0047183713(-.0446506543,.0540873968)	0.851409	0.977406
L-valine	Anaerostipes	0.630522	0.403306	-.0048523771(-.0557509206,.0460461663)	0.851777	0.977406
cis-aconitate	Fusibacter	0.991968	0.372487	-.0041478382(-.0478381201,.0395424437)	0.852387	0.977406
formate	Phascolarctobacterium	0.982932	0.433619	.005171326(-.0494537984,.0597964505)	0.852799	0.977406
3-aminoisobutyrate	Dorea	0.61747	0.72344	-.0140385125(-.162792048,.134715023)	0.853252	0.977406
taurine	Howardella	0.763052	0.219613	.0108590293(-.1043840866,.1261021452)	0.853479	0.977406
acetone	Oxalobacter	0.783133	0.298246	.0080892645(-.077909933,.094088462)	0.853732	0.977406
cis-aconitate	Eggerthella	0.991968	0.663492	.0041392341(-.0403600327,.0486385008)	0.855338	0.977406
tau-methyl-histidine	Ethanoligenens	0.731928	0.216643	.0051514325(-.0504996728,.0608025378)	0.856032	0.977406
Acetate	Sutterella	0.942771	0.534002	.006665149(-.0656130192,.0789433172)	0.856573	0.977406
L-valine	Dialister	0.630522	0.671074	-.0048816675(-.0579632491,.0481999141)	0.856957	0.977406
taurine	Intestinimonas	0.763052	0.638122	.0088800678(-.087816121,.1055762566)	0.857158	0.977406
succinate	Paraprevotella	0.949799	0.291713	-.008399866(-.1003622025,.0835624705)	0.857919	0.977406
1-Methylnicotinamide	Catenibacterium	0.643574	0.256536	-.0068977864(-.0825757878,.0687802149)	0.858217	0.977406
L-threonine	Eisenbergiella	0.982932	0.492505	-.0055311924(-.0662640578,.055201673)	0.858329	0.977406
acetone	Desulfovibrio	0.783133	0.225371	.008540476(-.0854498699,.102530822)	0.85865	0.977406
Dimethylamine	Catenibacterium	1	0.239748	-.0039521111(-.0477829463,.0398787241)	0.859725	0.977406
creatinine	Streptococcus	1	0.70347	.0033351686(-.0337400516,.0404103888)	0.860049	0.977406
3-hydroxyisovalerate	Catenibacterium	0.99498	0.241015	-.0050795714(-.0623892603,.0522301175)	0.862086	0.977406
taurine	Akkermansia	0.763052	0.459945	-.0082437926(-.1026605236,.0861729384)	0.864122	0.978879
D-Glucose	Clostridium XVIII	0.783133	0.528859	-.0097108849(-.1218373391,.1024155692)	0.86521	0.979513
uracil	Fusibacter	0.660643	0.367834	.0054339049(-.0574080711,.068275881)	0.865422	0.979513
3-aminoisobutyrate	Catenibacterium	0.61747	0.241147	-.0137270738(-.1733539822,.1458998347)	0.866153	0.979513
O-acetyl-carnitine	Eisenbergiella	0.678715	0.47907	-.0072589304(-.0925620928,.078044232)	0.86754	0.980352
trigonelline	Coprobacter	0.911647	0.613349	.0087993628(-.0949899096,.1125886352)	0.868025	0.980352
pyroglutamate	Intestinimonas	0.874498	0.653477	-.0035202249(-.0451616176,.0381211678)	0.868402	0.980352
glycolate	Desulfovibrio	0.983936	0.236926	-.0047889717(-.0616423388,.0520643953)	0.868869	0.980352
succinate	Streptococcus	0.949799	0.700552	.0074819773(-.0814591017,.0964230563)	0.86904	0.980352
hypoxanthine	Intestinibacter	0.860442	0.365973	.0063364742(-.0695821953,.0822551438)	0.870057	0.980352
glycine	Intestinimonas	1	0.651945	-.006440678(-.0836451714,.0707638154)	0.870119	0.980352
trimethylamine-N-oxide	Catenibacterium	0.998996	0.238947	.0081442541(-.0897306276,.1060191359)	0.870447	0.980352
pi-methyl-histidine	Akkermansia	0.674699	0.445312	-.0121122212(-.1579287983,.1337043558)	0.870673	0.980352
trimethylamine-N-oxide	Eggerthella	0.998996	0.663158	.0071918758(-.0795346167,.0939183683)	0.870887	0.980352
creatinine	Clostridium sensu stricto	1	0.504732	-.0028341751(-.0370265816,.0313582313)	0.870944	0.980352
trigonelline	Alloprevotella	0.911647	0.21519	.0102868127(-.1152844458,.1358580712)	0.87244	0.980352
Dimethylamine	Bilophila	1	0.746583	.0034366184(-.0386601414,.0455333782)	0.872878	0.980352
betaine	Clostridium sensu stricto	0.921687	0.515429	.0062591651(-.0718560698,.0843743999)	0.875208	0.980636
betaine	Prevotella	0.921687	0.548571	-.0063164992(-.0853832117,.0727502133)	0.875577	0.980636
L-valine	Akkermansia	0.630522	0.454545	.0040228132(-.0463442588,.0543898851)	0.875606	0.980636
uracil	Senegalimassilia	0.660643	0.269108	.0054769505(-.0635167522,.0744706531)	0.876357	0.980636
choline	Fusibacter	0.534137	0.347741	-.0052813213(-.0726364657,.062073823)	0.877861	0.981233
pi-methyl-histidine	Veillonella	0.674699	0.248437	.0127192829(-.1507037005,.1761422662)	0.878757	0.981641
glycine	Victivallis	1	0.336488	-.006074875(-.0841521875,.0720024375)	0.878795	0.981641
D-Glucose	Sutterella	0.783133	0.542282	-.0088161539(-.1222575552,.1046252473)	0.878935	0.981641
Methanol	Howardella	1	0.208202	-.0063118956(-.0880919057,.0754681146)	0.879761	0.981641
taurine	Allisonella	0.763052	0.23895	.0084769309(-.1016074196,.1185612814)	0.880035	0.981641
1-Methylnicotinamide	Dialister	0.643574	0.668301	-.0052392152(-.0732925379,.0628141075)	0.880061	0.981641
1-Methylnicotinamide	Senegalimassilia	0.643574	0.277778	.0054869285(-.0667546402,.0777284971)	0.881661	0.981641
L-tyrosine	Eisenbergiella	0.796185	0.490741	.00412193(-.0501551562,.0583990163)	0.881676	0.981641
creatinine	Catabacter	1	0.760252	-.0030235543(-.0434739033,.0374267948)	0.883525	0.982225
pi-methyl-histidine	Holdemanella	0.674699	0.490625	.0109016221(-.1351381558,.1569414)	0.883678	0.982225
O-acetyl-carnitine	Phascolarctobacterium	0.678715	0.434109	-.0063239588(-.0910854883,.0784375708)	0.883739	0.982225
Acetate	Collinsella	0.942771	0.778149	-.0064484882(-.0933755264,.08047855)	0.884399	0.982225
trigonelline	Victivallis	0.911647	0.346375	.0078298063(-.0988153765,.1144749891)	0.88558	0.982225
L-carnitine	Prevotella	0.96988	0.553746	.0084532096(-.1070141975,.1239206166)	0.885906	0.982225
urea	Streptococcus	1	0.70347	.003090738(-.0392968808,.0454783568)	0.886359	0.982225
L-threonine	Allisonella	0.982932	0.243041	.0051511395(-.0655155138,.0758177927)	0.886394	0.982225
uracil	Allisonella	0.660643	0.246815	-.0051709529(-.0761700347,.0658281288)	0.88649	0.982225
tau-methyl-histidine	Escherichia/Shigella	0.731928	0.53802	-.0033676709(-.0496145619,.0428792201)	0.886509	0.982225
3-hydroxyisovalerate	Sutterella	0.99498	0.533827	-.003548348(-.0523048482,.0452081522)	0.886574	0.982225
formate	Desulfovibrio	0.982932	0.237687	.0046587551(-.0593928425,.0687103527)	0.88664	0.982225
L-valine	Eisenbergiella	0.630522	0.457851	-.003657725(-.0540594212,.0467439711)	0.886892	0.982225
L-carnitine	Veillonella	0.96988	0.241042	.0094583396(-.1222930416,.1412097207)	0.888103	0.982225
taurine	Senegalimassilia	0.763052	0.267956	-.0075089627(-.1130539092,.0980359837)	0.889102	0.982225
L-carnitine	Dorea	0.96988	0.731813	.0089990563(-.1183291097,.1363272223)	0.889827	0.982225
tau-methyl-histidine	Turicibacter	0.731928	0.342898	.0033633709(-.0450294671,.0517562089)	0.891647	0.982225
pyroglutamate	Holdemanella	0.874498	0.486811	-.0028400084(-.0437362075,.0380561907)	0.891736	0.982225
urea	Intestinibacter	1	0.378549	.0027696735(-.0372660063,.0428053534)	0.892145	0.982225
citrate	Bifidobacterium	1	0.247108	.0053711487(-.0722810908,.0830233882)	0.892162	0.982225
hypoxanthine	Coprobacter	0.860442	0.621787	-.0051645871(-.0809345987,.0706054246)	0.893724	0.982225
cis-aconitate	Streptococcus	0.991968	0.703704	-.0031234139(-.0490500685,.0428032407)	0.89396	0.982225
pi-methyl-histidine	Haemophilus	0.674699	0.451562	-.0097033212(-.1528254226,.1334187801)	0.894288	0.982225
O-phospho-choline	Fusibacter	0.656627	0.365971	-.0035116613(-.0556527843,.0486294617)	0.894983	0.982225
O-phospho-choline	Victivallis	0.656627	0.313002	.0035938874(-.0508382236,.0580259983)	0.897036	0.982493
choline	Streptococcus	0.534137	0.732809	.0046955374(-.0671392712,.0765303461)	0.898058	0.983031
D-Glucose	Fusibacter	0.783133	0.367785	.0075693266(-.1086323224,.1237709757)	0.898409	0.983031
O-acetyl-carnitine	Streptococcus	0.678715	0.710078	.0059849796(-.086100078,.0980700373)	0.898635	0.983031
hypoxanthine	Anaerovorax	0.860442	0.670747	.0050573653(-.073104501,.0832192317)	0.899085	0.983031
O-phospho-choline	Eggerthella	0.656627	0.635634	.0033359236(-.0485080248,.0551798719)	0.899641	0.983031
cis-aconitate	Paraprevotella	0.991968	0.289947	-.0030480132(-.0505071169,.0444110905)	0.89983	0.983031
tau-methyl-histidine	Haemophilus	0.731928	0.43759	.0029684361(-.0432801137,.049216986)	0.899891	0.983031
hypoxanthine	Streptococcus	0.860442	0.700122	.0050805764(-.0745045933,.0846657461)	0.900428	0.983031
O-phospho-choline	Catenibacterium	0.656627	0.223114	-.0038542845(-.0644135168,.0567049478)	0.900728	0.983031
L-tyrosine	Romboutsia	0.796185	0.400794	.0034713831(-.0512696514,.0582124175)	0.901085	0.983031
N,N-Dimethylglycine	Olsenella	0.981928	0.348339	.0054329816(-.0804038772,.0912698404)	0.901272	0.983031
L-histidine	Coprobacter	0.962851	0.615974	-.004325755(-.0727675298,.0641160197)	0.901413	0.983031
3-hydroxyisovalerate	Anaerostipes	0.99498	0.419662	.0030768368(-.0458354431,.0519891168)	0.901876	0.983031
O-phospho-choline	Howardella	0.656627	0.202247	.0039856084(-.0595486933,.0675199101)	0.902145	0.983031
Methylamine	Howardella	0.754016	0.217877	-.0045668638(-.0785745788,.0694408512)	0.903734	0.983031
1-Methylnicotinamide	Akkermansia	0.643574	0.454248	-.0040203823(-.069408004,.0613672393)	0.90408	0.983031
succinate	Fusibacter	0.949799	0.374586	-.0051918568(-.0899539033,.0795701897)	0.904442	0.983031
ethanolamine	Bilophila	0.973896	0.74622	-.0029370814(-.050927475,.0450533121)	0.904521	0.983031
indoxylsulfate	Slackia	0.768072	0.343836	.0042114332(-.0647563068,.0731791731)	0.904734	0.983031
acetone	Phascolarctobacterium	0.783133	0.448043	-.0046200947(-.0824271477,.0731869584)	0.907351	0.983031
O-phospho-choline	Dialister	0.656627	0.645265	.0031003536(-.0492688322,.0554695395)	0.907626	0.983031
Methylamine	Gordonibacter	0.754016	0.219274	-.0043016221(-.077284584,.0686813397)	0.908033	0.983031
O-phospho-choline	Turicibacter	0.656627	0.330658	.003118796(-.0498505752,.0560881673)	0.908127	0.983031
1-Methylnicotinamide	Eggerthella	0.643574	0.681373	.003989796(-.0639177808,.0718973728)	0.908323	0.983031
2-hydroxyisobutyrate	Catabacter	0.995984	0.760296	-.003236736(-.0584822921,.0520088202)	0.908579	0.983031
Dimethylamine	Fusibacter	1	0.370137	-.002216411(-.040315095,.0358822729)	0.90922	0.983031
indoxylsulfate	Ethanoligenens	0.768072	0.241096	.0042302638(-.0699675196,.0784280471)	0.911026	0.983031
uracil	Barnesiella	0.660643	0.738854	-.0038793766(-.072049497,.0642907437)	0.911191	0.983031
Acetate	Veillonella	0.942771	0.243032	.0046984282(-.0780429316,.087439788)	0.911382	0.983031
tau-methyl-histidine	Intestinibacter	0.731928	0.375897	.002620715(-.044656954,.0498983841)	0.913484	0.983057
urea	Anaerostipes	1	0.417455	-.0021739636(-.0418495994,.0375016723)	0.914477	0.983554
hypoxanthine	Turicibacter	0.860442	0.345165	-.0041552614(-.0807818344,.0724713116)	0.915357	0.983929
citrate	Alloprevotella	1	0.211356	.0045220432(-.0793474921,.0883915785)	0.915839	0.983929
D-Glucose	Olsenella	0.783133	0.351678	.0064119059(-.1128453491,.1256691609)	0.916076	0.983929
L-histidine	Veillonella	0.962851	0.242888	-.0040844137(-.0810603559,.0728915286)	0.917171	0.984165
L-histidine	Fusibacter	0.962851	0.369803	-.003619931(-.0725811363,.0653412742)	0.918056	0.984543
acetone	Howardella	0.783133	0.205128	.0051398519(-.0936619105,.1039416142)	0.918788	0.984757
L-carnitine	Slackia	0.96988	0.337676	-.0063628595(-.1288777052,.1161519863)	0.918922	0.984757
tau-methyl-histidine	Coprobacter	0.731928	0.619799	-.0024513756(-.0497482816,.0448455305)	0.919087	0.984757
trimethylamine-N-oxide	Alloprevotella	0.998996	0.211579	.0052863302(-.0972029529,.1077756134)	0.919476	0.984757
betaine	Paraprevotella	0.921687	0.292571	-.0043981713(-.0916626126,.08286627)	0.92131	0.985179
3-aminoisobutyrate	Anaerovorax	0.61747	0.667791	-.0071107709(-.149637106,.1354155642)	0.922103	0.985458
1-Methylnicotinamide	Eisenbergiella	0.643574	0.490196	-.003227549(-.0679371958,.0614820979)	0.922125	0.985458
choline	Bilophila	0.534137	0.736739	-.0036107573(-.0760167504,.0687952358)	0.922139	0.985458
ethanolamine	Clostridium sensu stricto	0.973896	0.50324	.0020840528(-.0399084911,.0440765966)	0.922511	0.985458
succinate	Intestinibacter	0.949799	0.379006	-.0040823569(-.0882635509,.0800988371)	0.924277	0.985505
cis-aconitate	Anaerovorax	0.991968	0.663492	-.002174016(-.0470161899,.0426681578)	0.924297	0.985505
succinate	Clostridium sensu stricto	0.949799	0.508287	.0039896761(-.0784070778,.08638643)	0.924393	0.985505
L-tyrosine	Allisonella	0.796185	0.248677	.00302689(-.059904462,.065958242)	0.924894	0.985505
indoxylsulfate	Akkermansia	0.768072	0.478082	-.0031015512(-.0681585496,.0619554472)	0.925554	0.985505
D-Glucose	Paraprevotella	0.783133	0.296644	.0058004081(-.1197833833,.1313841996)	0.927869	0.986494
O-acetyl-carnitine	Senegalimassilia	0.678715	0.269767	.0043697054(-.0905192733,.099258684)	0.928082	0.986494
pyroglutamate	Catenibacterium	0.874498	0.244604	.0021537226(-.0446716234,.0489790686)	0.928169	0.986494
taurine	Gordonibacter	0.763052	0.212707	-.0052167127(-.1188469086,.1084134832)	0.928302	0.986494
ethanolamine	Akkermansia	0.973896	0.466523	-.0019474997(-.0445291641,.0406341648)	0.928573	0.986494
O-acetyl-carnitine	Collinsella	0.678715	0.772093	.0045180528(-.0963567445,.1053928501)	0.930048	0.986494
L-threonine	Collinsella	0.982932	0.773019	.003186882(-.0694213637,.0757951277)	0.931446	0.986896
4-hydroxyphenylacetate	Bifidobacterium	0.821285	0.26087	.00315156(-.0695521115,.0758552315)	0.932293	0.987228
L-tyrosine	Akkermansia	0.796185	0.462963	-.0023502905(-.056966048,.052265467)	0.932783	0.987228
O-acetyl-carnitine	Intestinibacter	0.678715	0.381395	.0036911555(-.0823204089,.0897027199)	0.932968	0.987228
2-hydroxyisobutyrate	Senegalimassilia	0.995984	0.272439	.0022459184(-.0501385678,.0546304046)	0.933032	0.987228
L-alanine	Eisenbergiella	0.99498	0.491543	-.0027097515(-.0659489507,.0605294478)	0.93307	0.987228
betaine	Intestinimonas	0.921687	0.654857	.0034699438(-.0782768537,.0852167414)	0.933696	0.987228
choline	Ethanoligenens	0.534137	0.206287	.00334099(-.0758417488,.0825237289)	0.934092	0.987228
trimethylamine-N-oxide	Dorea	0.998996	0.730526	-.0038100104(-.0957605198,.0881404991)	0.935273	0.987228
citrate	Bilophila	1	0.746583	.003153799(-.0733879063,.0796955042)	0.935635	0.987228
creatinine	Anaerostipes	1	0.417455	-.0014178153(-.036121236,.0332856053)	0.936178	0.987228
pyroglutamate	Prevotella	0.874498	0.557554	-.0016061156(-.0419709843,.0387587531)	0.937838	0.987228
1-Methylnicotinamide	Romboutsia	0.643574	0.382353	-.0026038027(-.0688700528,.0636624473)	0.938613	0.987228
taurine	Collinsella	0.763052	0.790055	.0044767073(-.1106859237,.1196393383)	0.939268	0.987272
glycine	Desulfovibrio	1	0.236593	.0033522178(-.0834705613,.0901749969)	0.939678	0.987272
3-aminoisobutyrate	Intestinimonas	0.61747	0.652614	-.0053148944(-.145218365,.1345885762)	0.940646	0.987598
1-Methylnicotinamide	Clostridium sensu stricto	0.643574	0.509804	-.0024361665(-.0668266442,.0619543112)	0.940888	0.987598
L-alanine	Haemophilus	0.99498	0.450317	-.0023638772(-.0648998789,.0601721246)	0.940941	0.987598
O-phospho-choline	Clostridium XVIII	0.656627	0.571429	.0018231091(-.048776557,.0524227751)	0.943702	0.989124
L-valine	Olsenella	0.630522	0.357025	.0018736543(-.0510030913,.0547503999)	0.944631	0.989537
N,N-Dimethylglycine	Holdemanella	0.981928	0.49089	.0029343548(-.0799092915,.0857780012)	0.944653	0.989537
Lactate	Anaerostipes	0.992972	0.416314	.0027498557(-.0752380868,.0807377981)	0.944903	0.989537
choline	Anaerovorax	0.534137	0.67387	-.0023975292(-.070690624,.0658955656)	0.945143	0.989537
citrate	Fusibacter	1	0.370137	.0023994929(-.0668842212,.071683207)	0.945882	0.989537
L-carnitine	Howardella	0.96988	0.207383	-.0049305623(-.1475471158,.1376859912)	0.945977	0.989537
urea	Prevotella	1	0.556257	-.0013690826(-.0410703036,.0383321383)	0.946113	0.989537
L-carnitine	Holdemanella	0.96988	0.485342	-.0039923697(-.1202347759,.1122500364)	0.946331	0.989537
L-threonine	Ethanoligenens	0.982932	0.234475	-.0023752349(-.0728077011,.0680572314)	0.947301	0.989537
Dimethylamine	Romboutsia	1	0.388013	.0012584197(-.0364100182,.0389268577)	0.947793	0.989537
L-threonine	Dorea	0.982932	0.730193	.0022210625(-.0650480366,.0694901615)	0.948402	0.989537
trimethylamine-N-oxide	Ethanoligenens	0.998996	0.232632	.0031756355(-.093293869,.09964514)	0.948557	0.989537
N,N-Dimethylglycine	Ethanoligenens	0.981928	0.234727	-.0030492489(-.0976799527,.091581455)	0.949643	0.989537
L-tyrosine	Dorea	0.796185	0.732804	.0019238997(-.0582640083,.0621118077)	0.950045	0.989537
betaine	Collinsella	0.921687	0.772571	.0029468515(-.0907231874,.0966168904)	0.950833	0.989537
L-histidine	Intestinimonas	0.962851	0.648796	.002171935(-.067533032,.0718769019)	0.951303	0.989537
Lactate	Streptococcus	0.992972	0.702331	-.0025444418(-.0858353186,.0807464351)	0.952255	0.989537
L-carnitine	Catenibacterium	0.96988	0.241042	-.0040898021(-.1388296709,.1306500667)	0.952561	0.989537
glycine	Collinsella	1	0.774974	.0026950762(-.086514625,.0919047774)	0.952784	0.989537
indoxylsulfate	Dialister	0.768072	0.669863	.0020387358(-.066084903,.0701623746)	0.953226	0.989537
urea	Butyricimonas	1	0.637224	.0011809848(-.0394618686,.0418238381)	0.954584	0.989537
tau-methyl-histidine	Akkermansia	0.731928	0.447633	-.0013536544(-.0485268013,.0458194926)	0.955149	0.989537
uracil	Bilophila	0.660643	0.746815	-.0019886671(-.0715582066,.0675808725)	0.955321	0.989537
pi-methyl-histidine	Coprobacter	0.674699	0.626562	.0040954471(-.1444028607,.1525937549)	0.956892	0.989537
3-hydroxyisovalerate	Clostridium XVIII	0.99498	0.544397	.0013205124(-.0470057702,.049646795)	0.957289	0.989537
Acetate	Olsenella	0.942771	0.346711	.0020306759(-.0741175948,.0781789465)	0.958316	0.989868
cis-aconitate	Haemophilus	0.991968	0.451852	-.0011128586(-.0433707887,.0411450716)	0.958835	0.989868
glycine	Catenibacterium	1	0.239748	.0022018192(-.0855442918,.0899479302)	0.960775	0.991301
trigonelline	Intestinimonas	0.911647	0.655926	.0026334519(-.1038906013,.1091575051)	0.961355	0.991347
pyroglutamate	Bilophila	0.874498	0.752998	.0011208971(-.0446549621,.0468967563)	0.961722	0.991347
L-carnitine	Anaerovorax	0.96988	0.663409	-.0029167997(-.1230552899,.1172216904)	0.962047	0.991347
glycine	Oxalobacter	1	0.316509	-.0019322381(-.0815615201,.077697044)	0.962067	0.991347
D-Glucose	Bilophila	0.783133	0.739597	.003066713(-.1244698789,.1306033048)	0.962411	0.991347
pyroglutamate	Alloprevotella	0.874498	0.208633	.0011928677(-.0485697526,.0509554879)	0.962527	0.991347
2-hydroxyisobutyrate	Clostridium sensu stricto	0.995984	0.506864	.001090259(-.045570479,.047750997)	0.963473	0.991347
N,N-Dimethylglycine	Clostridium XVIII	0.981928	0.548767	-.0018953844(-.0830760578,.0792852891)	0.963501	0.991347
glycine	Eggerthella	1	0.663512	.0016434235(-.0759533936,.0792402406)	0.966889	0.99263
glycine	Streptococcus	1	0.70347	-.0016561864(-.0816161584,.0783037857)	0.967618	0.992827
creatinine	Intestinimonas	1	0.651945	-.0007326046(-.0365215764,.0350563671)	0.967997	0.992827
L-valine	Turicibacter	0.630522	0.361983	-.0010260358(-.0522311706,.0501790989)	0.968673	0.992827
trigonelline	Anaerovorax	0.911647	0.672037	.0021367769(-.1055048527,.1097784064)	0.968965	0.992827
L-alanine	Allisonella	0.99498	0.243129	-.0014410504(-.0750984329,.0722163322)	0.969412	0.992827
Lactate	Oxalobacter	0.992972	0.314619	.0016238998(-.0815541585,.0848019581)	0.969477	0.992827
glycolate	Sutterella	0.983936	0.535752	-.0009485871(-.0496858968,.0477887226)	0.96957	0.992827
L-carnitine	Olsenella	0.96988	0.346363	-.0023359895(-.122992495,.1183205161)	0.969731	0.992827
4-hydroxyphenylacetate	Romboutsia	0.821285	0.397698	-.0012536578(-.0670019833,.0644946677)	0.970189	0.992827
succinate	Senegalimassilia	0.949799	0.278453	-.0016314225(-.0935498347,.0902869896)	0.97225	0.992827
L-carnitine	Senegalimassilia	0.96988	0.273616	.0022381159(-.1252628545,.1297390863)	0.972554	0.992827
O-phospho-choline	Collinsella	0.656627	0.773676	-.0010132465(-.0606884159,.0586619229)	0.973452	0.992827
D-Glucose	Clostridium sensu stricto	0.783133	0.500671	.0018799281(-.1105726415,.1143324976)	0.973861	0.992827
formate	Coprobacter	0.982932	0.611349	-.0008944816(-.0567395481,.0549505848)	0.974956	0.992827
cis-aconitate	Bifidobacterium	0.991968	0.245503	.0007487856(-.0484584119,.0499559832)	0.976207	0.99338
glycolate	Collinsella	0.983936	0.774813	.0008846604(-.0573703273,.059139648)	0.976255	0.99338
Methylamine	Catenibacterium	0.754016	0.236034	-.0010508349(-.0732025361,.0711008663)	0.977227	0.99338
pyroglutamate	Clostridium XVIII	0.874498	0.53717	-.0005684998(-.0402943593,.0391573598)	0.977624	0.99338
urea	Olsenella	1	0.345952	-.0005697978(-.0421281606,.0409885649)	0.978561	0.993591
2-hydroxyisobutyrate	Akkermansia	0.995984	0.464625	.0006415072(-.0466927702,.0479757847)	0.978808	0.993591
glycolate	Victivallis	0.983936	0.338314	-.0006300107(-.0517776996,.0505176781)	0.980739	0.994712
L-carnitine	Intestinibacter	0.96988	0.382193	-.0012958353(-.1175606655,.1149689949)	0.982572	0.996024
glycine	Slackia	1	0.343849	.0008641312(-.0782490001,.0799772625)	0.98292	0.996024
D-Glucose	Intestinimonas	0.783133	0.64698	.0012049324(-.1155248007,.1179346655)	0.983859	0.996238
L-threonine	Veillonella	0.982932	0.243041	.000706789(-.0689203731,.0703339511)	0.984127	0.996238
hippurate	Gordonibacter	1	0.229232	.0011048207(-.1151732786,.11738292)	0.985142	0.996447
uracil	Intestinibacter	0.660643	0.372611	-.0005937167(-.063417169,.0622297356)	0.985222	0.996447
L-histidine	Allisonella	0.962851	0.242888	.0006343174(-.0777702033,.0790388382)	0.987349	0.997589
D-Glucose	Haemophilus	0.783133	0.438926	.0008971884(-.1113989109,.1131932877)	0.987506	0.997589
D-Glucose	Coprobacter	0.783133	0.621477	.0009085789(-.1148794696,.1166966273)	0.987729	0.997589
O-acetyl-carnitine	Sutterella	0.678715	0.522481	-.0006587537(-.0857911993,.0844736919)	0.9879	0.997589
glycine	Anaerostipes	1	0.417455	-.0005447237(-.0753942068,.0743047594)	0.98862	0.997589
3-aminoisobutyrate	Holdemania	0.61747	0.571669	.0009108189(-.1339716539,.1357932918)	0.98944	0.997589
acetone	Holdemanella	0.783133	0.483131	-.0004404985(-.0802104505,.0793294535)	0.991365	0.998376
choline	Barnesiella	0.534137	0.711198	-.0003863048(-.070413452,.0696408424)	0.991373	0.998376
D-Glucose	Allisonella	0.783133	0.267114	.0006391858(-.126902645,.1281810166)	0.992163	0.998376
Methylamine	Dialister	0.754016	0.659218	-.0002911415(-.0639790767,.0633967938)	0.992851	0.998376
glycolate	Gordonibacter	0.983936	0.229456	-.0002579945(-.0578125875,.0572965985)	0.99299	0.998376
creatinine	Senegalimassilia	1	0.272345	-.0001701605(-.0385929779,.0382526569)	0.993074	0.998376
hippurate	Bifidobacterium	1	0.247108	.0004779648(-.1125746608,.1135305904)	0.993389	0.998376
acetone	Barnesiella	0.783133	0.739541	.0003239171(-.0880671906,.0887150248)	0.994269	0.998376
L-threonine	Haemophilus	0.982932	0.446467	.000144986(-.0600684115,.0603583834)	0.996235	0.998392
trimethylamine-N-oxide	Eisenbergiella	0.998996	0.492632	-.0001808863(-.0833126984,.0829509257)	0.996597	0.998392
3-hydroxyisovalerate	Akkermansia	0.99498	0.465116	-.0000923231(-.0490490039,.0488643578)	0.997051	0.998392
acetone	Intestinibacter	0.783133	0.381916	.0000542238(-.0795611503,.0796695979)	0.998935	0.999475
succinate	Oxalobacter	0.949799	0.320442	.0000300311(-.088514739,.0885748012)	0.99947	0.999475

## Sheet: Table S3
Table S3: Association analyses between genus abundances and urinary metabolite concentrations
Metabolite	Genus	Share of non-zero metabolite measurements	Share of microbiomes with genus detected	b(95% confidence interval)	p-value	FDR	p-value from bootstrapping*
hippurate	Clostridium XlVa	1	0.977918	-12.97681113(-16.29131556,-9.662306714)	1.67274e-14	2.81187e-11	0.000141
hippurate	Flavonifractor	1	0.909569	-41.64018746(-52.54634241,-30.73403251)	7.25177e-14	6.09511e-11	6.43e-06
hippurate	Bacteroides	1	0.998948	-1.385061728(-1.827558373,-.9425650831)	8.52147e-10	4.77486e-07	7.11e-05
hippurate	Oscillibacter	1	0.995794	5.460996412(3.394300975,7.52769185)	2.23113e-07	9.37632e-05	1.722e-14
hippurate	Coprococcus	1	0.830705	11.46065257(6.143585594,16.77771955)	2.39369e-05	0.00804757	0.000376
hippurate	Pseudoflavonifractor	1	0.856993	-30.46402144(-44.67106882,-16.25697406)	2.63715e-05	0.00804757	0.000148
indoxylsulfate	Escherichia/Shigella	0.768072	0.553425	2.721954861(1.332834568,4.111075153)	0.000122778	0.0294842	0.02
hippurate	Sutterella	1	0.533123	-2.604585582(-3.951007585,-1.25816358)	0.000149769	0.0314703	0.000199
formate	Clostridium XlVa	0.982932	0.977516	-3.674509381(-5.591698528,-1.757320233)	0.000172312	0.032184	2.465e-15
hippurate	Clostridium XlVb	1	0.892744	-18.89161461(-28.77572148,-9.007507741)	0.000179603	0.032184	5.62e-05
hippurate	Parabacteroides	1	0.917981	-3.69950577(-5.758614154,-1.640397386)	0.000429311	0.0656065
hippurate	Holdemania	1	0.572029	-93.48137517(-147.9560739,-39.0066764)	0.000769891	0.107849
4-hydroxyphenylacetate	Sutterella	0.821285	0.535806	1.517547381(.6309404086,2.404154353)	0.000794389	0.107849
4-hydroxyphenylacetate	Clostridium XlVa	0.821285	0.975703	3.585156992(1.443829563,5.726484421)	0.00103254	0.123979
hippurate	Catabacter	1	0.760252	14.85466366(5.84624132,23.86308601)	0.00122956	0.137793
hippurate	Clostridium XVIII	1	0.546793	-25.01269947(-40.36537191,-9.660027029)	0.00140711	0.147834
trimethylamine-N-oxide	Fusicatenibacter	0.998996	0.884211	-6.703815811(-10.865862,-2.541769617)	0.00159446	0.157664
hippurate	Bilophila	1	0.746583	-12.18014162(-19.80639133,-4.55389191)	0.00174613	0.163069
hippurate	Parasutterella	1	0.844374	-2.155775871(-3.505883892,-.8056678509)	0.00175069	0.163069
methanol	Anaerotruncus	1	0.928496	-7.623238837(-12.413189,-2.833288672)	0.00181284	0.163069
uracil	Holdemania	0.660643	0.584395	52.93572223(19.5769741,86.29447037)	0.00186966	0.163069
succinate	Roseburia	0.949799	0.967956	-3.678539382(-6.075946968,-1.281131795)	0.0026355	0.201376
N,N-dimethylglycine	Bilophila	0.981928	0.748124	-9.628976827(-15.92423531,-3.333718345)	0.00271862	0.201376
citrate	Flavonifractor	1	0.909569	-11.82430436(-19.56248707,-4.086121658)	0.0027452	0.201376
cis-aconitate	Anaerotruncus	0.991968	0.929101	-4.72394229(-7.821065864,-1.626818717)	0.00279462	0.201376
trimethylamine-N-oxide	Flavonifractor	0.998996	0.909474	-14.30821883(-23.71702673,-4.899410934)	0.00287714	0.201376
citrate	Clostridium XlVa	1	0.977918	-3.550569247(-5.891095435,-1.210043059)	0.00294657	0.201376
succinate	Clostridium XlVa	0.949799	0.976796	-4.283048057(-7.106475426,-1.459620688)	0.0029471	0.201376
trimethylamine-N-oxide	Clostridium sensu stricto	0.998996	0.504211	-6.873467902(-11.40687094,-2.34006486)	0.00296191	0.201376
formate	Flavonifractor	0.982932	0.908994	-9.26339774(-15.45812685,-3.068668629)	0.00338018	0.201376
cis-aconitate	Oscillibacter	0.991968	0.995767	-1.358804798(-2.270970868,-.4466387283)	0.00350421	0.201376
4-hydroxyphenylacetate	Bacteroides	0.821285	0.998721	.4460987564(.1462577309,.7459397819)	0.00354546	0.201376
succinate	Flavonifractor	0.949799	0.907182	-13.75165315(-23.06540929,-4.43789702)	0.00380533	0.201376
betaine	Ruminococcus2	0.921687	0.968	-6.385404696(-10.75376664,-2.01704275)	0.00417068	0.206203
acetate	Ruminococcus2	0.942771	0.96767	-5.971942133(-10.08375156,-1.860132703)	0.0044185	0.212214
methanol	Butyricicoccus	1	0.91062	7.878643556(2.442636046,13.31465107)	0.00450201	0.212214
1-methylnicotinamide	Intestinimonas	0.643574	0.627451	34.89859079(10.43705397,59.3601276)	0.00517033	0.2349
creatinine	Dorea	1	0.729758	-7.928843717(-13.49455404,-2.36313339)	0.00523605	0.2349
2-hydroxyisobutyrate	Clostridium XVIII	0.995984	0.548046	10.44419121(3.108334269,17.78004814)	0.00526371	0.2349
cis-aconitate	Sutterella	0.991968	0.533333	.8333462062(.2479522737,1.418740139)	0.00526859	0.2349
formate	Pseudoflavonifractor	0.982932	0.85439	-11.29018611(-19.25663032,-3.323741897)	0.00547459	0.2349
uracil	Parasutterella	0.660643	0.850318	1.159183042(.3402214576,1.978144627)	0.00553389	0.2349
3-aminoisobutyrate	Faecalibacterium	0.61747	0.991568	1.8347225(.5329639065,3.136481094)	0.00573765	0.2349
dimethylamine	Escherichia/Shigella	1	0.561514	-1.021034708(-1.750182218,-.2918871988)	0.00605915	0.2349
uracil	Faecalibacterium	0.660643	0.987261	.8097254583(.2266917733,1.392759143)	0.00648831	0.237105
N,N-dimethylglycine	Flavonifractor	0.981928	0.907824	-13.1175683(-22.56508012,-3.670056491)	0.00650164	0.237105
succinate	Bilophila	0.949799	0.754696	-8.764176064(-15.12132765,-2.407024478)	0.00689092	0.241326
hippurate	Roseburia	1	0.968454	-3.827975599(-6.624541465,-1.031409734)	0.00730034	0.250446
urea	Streptococcus	1	0.70347	2.861114(.7670310169,4.955196984)	0.00740921	0.250446
4-hydroxyphenylacetate	Clostridium XlVb	0.821285	0.891304	8.807068192(2.356894032,15.25724235)	0.00744767	0.250446
trigonelline	Eggerthella	0.911647	0.678941	22.50912937(5.980221444,39.03803731)	0.00760579	0.250446
trigonelline	Pseudoflavonifractor	0.911647	0.865362	21.24793943(5.524979211,36.97089965)	0.00808052	0.25629
formate	Coprobacter	0.982932	0.611349	-8.62379728(-15.02327807,-2.224316492)	0.0082612	0.257168
dimethylamine	Sutterella	1	0.533123	.6855082643(.1747384724,1.196278056)	0.00852635	0.260596
D-glucose	Ruminococcus	0.783133	0.918121	-2.369600909(-4.138017403,-.601184416)	0.00863273	0.260596
trimethylamine-N-oxide	Bilophila	0.998996	0.746316	8.600063683(2.170338163,15.0297892)	0.00875322	0.260596
indoxylsulfate	Parasutterella	0.768072	0.847945	-1.1750284(-2.053975131,-.2960816695)	0.00878791	0.260596
trimethylamine-N-oxide	Eggerthella	0.998996	0.663158	-18.33190625(-32.09712124,-4.566691253)	0.0090491	0.260596
cis-aconitate	Fusicatenibacter	0.991968	0.884656	-2.855901434(-5.003650332,-.7081525364)	0.00915529	0.260596
methanol	Pseudoflavonifractor	1	0.856993	-12.6946964(-22.26450341,-3.124889387)	0.00932337	0.260596
betaine	Butyricicoccus	0.921687	0.909714	8.25416295(2.028441038,14.47988486)	0.00936179	0.260596
2-hydroxyisobutyrate	Clostridium XlVb	0.995984	0.893347	6.189306145(1.456302602,10.92230969)	0.0103764	0.276868
4-hydroxyphenylacetate	Escherichia/Shigella	0.821285	0.566496	1.992675641(.4685114457,3.516839837)	0.0103941	0.276868
indoxylsulfate	Clostridium XlVb	0.768072	0.894521	8.281174243(1.94291785,14.61943064)	0.0104441	0.276868
cis-aconitate	Butyricimonas	0.991968	0.637037	-6.21685516(-10.99480119,-1.438909135)	0.0107655	0.276868
4-hydroxyphenylacetate	Parabacteroides	0.821285	0.91688	1.696865901(.3911006549,3.002631147)	0.0108651	0.276868
3-hydroxyisovalerate	Eggerthella	0.99498	0.664905	-10.33203477(-18.38377254,-2.280296997)	0.011902	0.294224
indoxylsulfate	Prevotella	0.768072	0.553425	.3706082598(.0812842177,.659932302)	0.0120524	0.294224
methanol	Butyricimonas	1	0.637224	-9.44981792(-16.83588893,-2.063746907)	0.0121555	0.294224
pyroglutamate	Anaerotruncus	0.874498	0.926858	-3.662436973(-6.534165965,-.7907079813)	0.0124325	0.294352
succinate	Fusicatenibacter	0.949799	0.885083	-5.271400914(-9.414904499,-1.12789733)	0.0126497	0.295334
hypoxanthine	Collinsella	0.860442	0.78213	-3.50435314(-6.268461058,-.7402452227)	0.0129604	0.298445
acetate	Flavonifractor	0.942771	0.906354	-11.07457463(-19.8171383,-2.332010966)	0.0130366	0.298445
L-tyrosine	Bacteroides	0.796185	0.998677	.3183583103(.0658920724,.5708245483)	0.0134547	0.301564
O-phospho-choline	Flavonifractor	0.656627	0.911717	-6.867317588(-12.32496874,-1.409666435)	0.0136553	0.302033
pi-methyl-histidine	Fusicatenibacter	0.674699	0.8875	8.478592104(1.724733267,15.23245094)	0.0138751	0.30291
N,N-dimethylglycine	Parabacteroides	0.981928	0.918542	-2.1370287(-3.844746509,-.429310892)	0.0141793	0.305582
L-histidine	Blautia	0.962851	0.868709	-3.864547854(-6.983523004,-.7455727046)	0.0151622	0.322628
L-valine_abso	Anaerovorax	0.630522	0.667769	-13.26699473(-24.06651526,-2.467474192)	0.01605	0.337251
succinate	Oscillibacter	0.949799	0.99558	2.170055639(.4011160505,3.938995228)	0.0161992	0.337251
D-glucose	Roseburia	0.783133	0.967785	3.924321426(.7130960015,7.135546851)	0.0166113	0.340531
choline	Flavonifractor	0.534137	0.901768	-8.199830684(-14.92528455,-1.474376822)	0.0168652	0.341571
taurine	Eggerthella	0.763052	0.65884	-18.31731794(-33.40207168,-3.232564196)	0.017314	0.346486
creatinine	Escherichia/Shigella	1	0.561514	-.819369268(-1.49675509,-.1419834455)	0.0177505	0.351042
2-hydroxyisobutyrate	Clostridium XlVa	0.995984	0.977825	1.959048203(.3334294685,3.584666937)	0.0181781	0.351234
methanol	Faecalibacterium	1	0.98633	.7704993732(.1305935777,1.410405169)	0.018277	0.351234
hypoxanthine	Anaerotruncus	0.860442	0.924113	-6.22873563(-11.42658861,-1.030882651)	0.0188401	0.355844
hippurate	Escherichia/Shigella	1	0.561514	-2.309657669(-4.241952216,-.3773631223)	0.0191432	0.357552
L-tyrosine	Eggerthella	0.796185	0.678571	-10.43878344(-19.18522659,-1.692340293)	0.0193253	0.357552
pyroglutamate	Sutterella	0.874498	0.531175	.649895478(.1042260169,1.195564939)	0.0195785	0.357734
succinate	Parasutterella	0.949799	0.847514	-1.338981495(-2.467363231,-.2105997588)	0.0200309	0.362063
formate	Parabacteroides	0.982932	0.917559	-1.36119273(-2.509227384,-.2131580761)	0.0201322	0.362063
L-histidine	Anaerovorax	0.962851	0.669584	-14.38775806(-26.53189285,-2.243623278)	0.0202294	0.362063
succinate	Pseudoflavonifractor	0.949799	0.851934	-14.19347591(-26.18108995,-2.205861877)	0.0203073	0.362063
3-aminoisobutyrate	Sutterella	0.61747	0.531197	2.222947835(.3305161555,4.115379513)	0.0213197	0.369468
ethanolamine	Escherichia/Shigella	0.973896	0.561555	-.9710826449(-1.803125815,-.1390394751)	0.0221675	0.38024
dimethylamine	Eggerthella	1	0.663512	-7.195217436(-13.36625105,-1.02418382)	0.0222981	0.38024
trimethylamine-N-oxide	Clostridium XVIII	0.998996	0.547368	-15.03498646(-27.99083828,-2.079134635)	0.0229362	0.385557
citrate	Dorea	1	0.729758	-12.66521722(-23.58025937,-1.750175077)	0.0229519	0.385557
2-hydroxyisobutyrate	Eggerthella	0.995984	0.662091	-9.120837072(-16.99511981,-1.246554337)	0.023193	0.385557
lactate	Eggerthella	0.992972	0.664195	-14.84307097(-27.67255142,-2.013590514)	0.0233548	0.385557
hippurate	Collinsella	1	0.774974	-4.333317216(-8.084184989,-.5824494436)	0.0235548	0.385557
uracil	Bacteroides	0.660643	0.998408	.325287591(.0431186528,.6074565292)	0.0238542	0.385557
tau-methyl-histidine	Parabacteroides	0.731928	0.918221	-1.144444492(-2.141278467,-.1476105174)	0.0244366	0.387528
2-hydroxyisobutyrate	Oscillibacter	0.995984	0.995776	-1.144594329(-2.144151319,-.1450373384)	0.0248094	0.389762
taurine	Flavonifractor	0.763052	0.90884	-13.69890691(-25.66376946,-1.734044357)	0.0248313	0.389762
ethanolamine	Fusicatenibacter	0.973896	0.883369	-2.415867474(-4.527947946,-.3037870012)	0.0249697	0.389762
succinate	Eggerthella	0.949799	0.666298	-15.57551672(-29.23339731,-1.91763614)	0.0254073	0.389762
ethanolamine	Roseburia	0.973896	0.968683	1.394655675(.1710803023,2.618231049)	0.0254827	0.389762
uracil	Prevotella	0.660643	0.552548	-.3048682483(-.5738108866,-.0359256101)	0.0262983	0.39471
lactate	Sutterella	0.992972	0.532839	1.205534705(.1416586523,2.269410757)	0.026355	0.39471
choline	Escherichia/Shigella	0.534137	0.544204	-1.269305115(-2.3896157,-.1489945302)	0.0263762	0.39471
formate	Bacteroides	0.982932	0.998929	-.2848324427(-.5372471627,-.0324177228)	0.0269886	0.39471
dimethylamine	Fusicatenibacter	1	0.884332	-2.107369728(-3.978652856,-.2360866004)	0.0272974	0.395577
O-phospho-choline	Prevotella	0.656627	0.542536	.2465667492(.0272676532,.4658658452)	0.0275478	0.395794
acetate	Dialister	0.942771	0.662207	-1.538615449(-2.908878508,-.1683523904)	0.0277525	0.395794
hypoxanthine	Eggerthella	0.860442	0.673195	-13.64247399(-25.82613656,-1.458811421)	0.0281894	0.398205
uracil	Clostridium XlVb	0.660643	0.894904	6.571202445(.7016225506,12.44078234)	0.0282175	0.398205
glycolate	Escherichia/Shigella	0.983936	0.558164	-1.078159373(-2.04263153,-.1136872158)	0.0284522	0.398205
L-tyrosine	Roseburia	0.796185	0.964286	1.712203694(.1791537676,3.245253621)	0.0285963	0.398205
hypoxanthine	Dorea	0.860442	0.712362	-13.50966186(-25.60927337,-1.410050344)	0.0286425	0.398205
urea	Clostridium XlVa	1	0.977918	-1.52094404(-2.887136338,-.1547517426)	0.0291115	0.398205
2-hydroxyisobutyrate	Bacteroides	0.995984	0.998944	.2398887126(.0243095241,.4554679011)	0.0291851	0.398205
3-hydroxyisovalerate	Oscillibacter	0.99498	0.995772	-1.155130365(-2.193848246,-.1164124843)	0.0292854	0.398205
formate	Clostridium sensu stricto	0.982932	0.505353	3.302295511(.3149658432,6.289625178)	0.0302646	0.400588
3-hydroxyisovalerate	Sutterella	0.99498	0.533827	.7344740973(.0668691818,1.402079013)	0.0310618	0.407929
D-glucose	Clostridium XVIII	0.783133	0.528859	19.61787808(1.688787674,37.54696848)	0.0319866	0.416818
N,N-dimethylglycine	Coprobacter	0.981928	0.610932	-10.30931925(-19.74144118,-.8771973314)	0.032174	0.416818
methylamine	Dorea	0.754016	0.722067	10.078629(.8277882082,19.3294698)	0.0327327	0.420028
formate	Streptococcus	0.982932	0.702355	3.156082241(.2582097239,6.053954757)	0.0327934	0.420028
formate	Oscillibacter	0.982932	0.995717	1.269325149(.1030260569,2.435624241)	0.0329166	0.420028
betaine	Sutterella	0.921687	0.529143	1.158882341(.0924097889,2.225354894)	0.0331886	0.420028
indoxylsulfate	Streptococcus	0.768072	0.70274	3.755514486(.2959858288,7.215043144)	0.0333659	0.420028
ethanolamine	Sutterella	0.973896	0.539957	.6252547156(.0489964811,1.20151295)	0.0334525	0.420028
trimethylamine-N-oxide	Roseburia	0.998996	0.968421	-2.566086625(-4.934025478,-.1981477721)	0.0336724	0.420028
glycine	Escherichia/Shigella	1	0.561514	-1.583122261(-3.044957074,-.1212874481)	0.033789	0.420028
3-hydroxyisovalerate	Coprobacter	0.99498	0.612051	-6.068872837(-11.67666515,-.4610805201)	0.0339121	0.420028
glycine	Fusicatenibacter	1	0.884332	4.053452238(.3062829316,7.800621545)	0.0339921	0.420028
2-hydroxyisobutyrate	Holdemania	0.995984	0.570222	27.993364(1.917489387,54.06923861)	0.0353706	0.421688
succinate	Parabacteroides	0.949799	0.918232	-1.862410351(-3.598346788,-.126473913)	0.0354868	0.421688
hippurate	Ruminococcus	1	0.920084	1.717124383(.114962301,3.319286466)	0.0356761	0.421688
glycolate	Clostridium sensu stricto	0.983936	0.501601	2.862495312(.1881998625,5.536790761)	0.0359145	0.421688
hypoxanthine	Escherichia/Shigella	0.860442	0.564259	-1.674572531(-3.239304435,-.1098406273)	0.035945	0.421688
4-hydroxyphenylacetate	Dialister	0.821285	0.670077	1.28297023(.0836547347,2.482285725)	0.0360223	0.421688
3-hydroxyisovalerate	Blautia	0.99498	0.864693	-2.404922737(-4.65659016,-.153255314)	0.0363166	0.421688
glycolate	Blautia	0.983936	0.866596	-2.391482731(-4.636684101,-.1462813609)	0.0368284	0.421688
dimethylamine	Clostridium XlVa	1	0.977918	1.369990097(.0819574993,2.658022694)	0.0370987	0.421688
1-methylnicotinamide	Parabacteroides	0.643574	0.928105	1.349557278(.0796651866,2.619449369)	0.0372585	0.421688
formate	Bilophila	0.982932	0.747323	-4.495122864(-8.740631802,-.2496139252)	0.037968	0.422677
glycine	Flavonifractor	1	0.909569	-9.190147486(-17.87697556,-.5033194084)	0.0381234	0.422677
methanol	Clostridium XVIII	1	0.546793	10.87311043(.5587122878,21.18750858)	0.038816	0.426469
1-methylnicotinamide	Collinsella	0.643574	0.79085	-2.685877899(-5.243093605,-.1286621925)	0.0395348	0.431546
urea	Pseudoflavonifractor	1	0.856993	-5.993988734(-11.73109571,-.2568817564)	0.0405872	0.440175
taurine	Clostridium sensu stricto	0.763052	0.526243	5.64867195(.2212406076,11.07610329)	0.0413644	0.445728
acetate	Oscillibacter	0.942771	0.996656	1.594695371(.0603119348,3.129078806)	0.0416496	0.445943
pyroglutamate	Oscillibacter	0.874498	0.995204	-.872310593(-1.72212984,-.022491346)	0.0442372	0.47065
L-tyrosine	Holdemania	0.796185	0.571429	30.37266909(.7585760208,59.98676215)	0.0444133	0.47065
betaine	Ruminococcus	0.921687	0.92	-1.291738053(-2.552786425,-.0306896816)	0.0446791	0.47065
creatinine	Eggerthella	1	0.663512	-5.860978509(-11.59191197,-.1300450489)	0.0450231	0.47065
1-methylnicotinamide	Odoribacter	0.643574	0.879085	3.427557426(.0748124954,6.780302357)	0.0451024	0.47065
acetate	Anaerotruncus	0.942771	0.925307	5.529737122(.1042899669,10.95518428)	0.0457558	0.47065
formate	Ruminococcus2	0.982932	0.96788	-3.127333777(-6.197207822,-.057459732)	0.0458633	0.47065
dimethylamine	Dorea	1	0.729758	-6.102367355(-12.11159094,-.0931437658)	0.0465531	0.47142
citrate	Escherichia/Shigella	1	0.561514	-1.34636173(-2.674898377,-.0178250826)	0.0470044	0.47314
uracil	Dialister	0.660643	0.656051	-1.133458168(-2.253064057,-.0138522787)	0.047232	0.47314
acetate	Bilophila	0.942771	0.753623	-5.617139187(-11.17289357,-.061384801)	0.0475219	0.47314
betaine	Coprobacter	0.921687	0.614857	-9.021130162(-17.95400093,-.0882593892)	0.047779	0.47314
trimethylamine-N-oxide	Parasutterella	0.998996	0.844211	-1.149069539(-2.290050819,-.0080882602)	0.0483979	0.475771
O-acetyl-carnitine	Clostridium IV	0.678715	0.967442	-2.467368313(-4.927759481,-.0069771459)	0.0493538	0.482348
trigonelline	Holdemania	0.911647	0.567319	-57.2289483(-114.3239366,-.1339599711)	0.0494649	0.482348
acetone	Fusicatenibacter	0.783133	0.883941	-4.04429198(-8.084860833,-.0037231268)	0.0497893	0.482348
creatinine	Clostridium IV	1	0.970557	-.8872886763(-1.773781672,-.0007956811)	0.0497947	0.482348
L-valine_abso	Roseburia	0.630522	0.963636	1.373504394(.0010213906,2.745987397)	0.0498297	0.482348
1-methylnicotinamide	Holdemania	0.643574	0.565359	34.30383885(-.0817712533,68.68944896)	0.0505473	0.482348
citrate	Fusicatenibacter	1	0.884332	-3.393733285(-6.798683338,.0112167679)	0.0507595	0.482348
glycine	Catabacter	1	0.760252	6.809972447(-.0253685188,13.64531341)	0.0508564	0.482348
tau-methyl-histidine	Roseburia	0.731928	0.967001	1.318263921(-.0124343493,2.648962192)	0.0521795	0.484607
formate	Fusicatenibacter	0.982932	0.88651	-2.732189359(-5.493658272,.0292795531)	0.0524791	0.484711
3-hydroxyisovalerate	Clostridium IV	0.99498	0.970402	-1.238513155(-2.49079469,.0137683804)	0.0525726	0.484711
L-threonine	Flavonifractor	0.982932	0.907923	-6.789433879(-13.65748896,.0786212032)	0.0526809	0.484711
creatinine	Roseburia	1	0.968454	.9700800838(-.0121688213,1.952328989)	0.0529066	0.484711
ethanolamine	Collinsella	0.973896	0.775378	-1.573749098(-3.167681805,.0201836096)	0.0529725	0.484711
pyroglutamate	Escherichia/Shigella	0.874498	0.56235	-.8038285324(-1.618652961,.0109958967)	0.0531728	0.484711
taurine	Bilophila	0.763052	0.741713	-7.329221309(-14.76422443,.1057818162)	0.0533498	0.484711
trigonelline	Prevotella	0.911647	0.563866	.429993807(-.0064430413,.8664306554)	0.0534794	0.484711
succinate	Bacteroides	0.949799	0.998895	-.3796961122(-.7656179319,.0062257074)	0.0538121	0.484711
creatinine	Sutterella	1	0.533123	.4660798969(-.0086949302,.9408547241)	0.0543459	0.484711
creatinine	Anaerotruncus	1	0.928496	-2.462485797(-4.978487413,.0535158183)	0.0550761	0.484711
indoxylsulfate	Coprococcus	0.768072	0.834247	-3.313859751(-6.701666213,.0739467105)	0.0552147	0.484711
hypoxanthine	Roseburia	0.860442	0.964504	2.107986917(-.048967637,4.264941471)	0.0554328	0.484711
3-hydroxyisovalerate	Clostridium XlVb	0.99498	0.893235	4.789284445(-.1131185556,9.691687446)	0.0555257	0.484711
cis-aconitate	Clostridium XlVa	0.991968	0.977778	1.442039476(-.0342218891,2.91830084)	0.0555526	0.484711
taurine	Ruminococcus2	0.763052	0.970994	-5.250847666(-10.65318453,.1514892023)	0.0567796	0.484711
N,N-dimethylglycine	Butyricimonas	0.981928	0.637728	-8.955178842(-18.17492154,.2645638577)	0.0569464	0.484711
N,N-dimethylglycine	Anaerovorax	0.981928	0.666667	-14.42209518(-29.30681783,.4626274785)	0.0575583	0.484711
N,N-dimethylglycine	Clostridium XlVb	0.981928	0.893891	-7.923681979(-16.10709129,.2597273263)	0.057728	0.484711
citrate	Blautia	1	0.865405	-3.030355525(-6.167880094,.1071690434)	0.0583556	0.484711
O-acetyl-carnitine	Butyricimonas	0.678715	0.629457	-9.511193138(-19.36414605,.3417597793)	0.0584936	0.484711
uracil	Collinsella	0.660643	0.789809	-2.330039792(-4.747842123,.0877625395)	0.0589159	0.484711
L-carnitine	Anaerotruncus	0.96988	0.93051	-7.971737949(-16.24568552,.3022096264)	0.0589756	0.484711
cis-aconitate	Clostridium IV	0.991968	0.971429	-1.05284492(-2.147863044,.0421732039)	0.0595003	0.484711
methanol	Subdoligranulum	1	0.949527	2.213810609(-.0891052009,4.516726419)	0.0595476	0.484711
citrate	Eggerthella	1	0.663512	-10.79476625(-22.03664969,.4471171944)	0.0598345	0.484711
L-carnitine	Roseburia	0.96988	0.967427	3.129867838(-.132121522,6.391857198)	0.0600292	0.484711
betaine	Butyricimonas	0.921687	0.629714	-8.620861189(-17.61250446,.3707820791)	0.0602251	0.484711
taurine	Anaerotruncus	0.763052	0.928177	-6.492797971(-13.27407285,.2884769114)	0.0605748	0.484711
L-threonine	Eggerthella	0.982932	0.663812	-9.586938678(-19.63962073,.465743374)	0.0616008	0.484711
hippurate	Barnesiella	1	0.729758	2.754408314(-.1375587746,5.646375402)	0.0619384	0.484711
N,N-dimethylglycine	Holdemania	0.981928	0.577706	-43.04864881(-88.27935606,2.182058449)	0.062124	0.484711
hypoxanthine	Parasutterella	0.860442	0.837209	.9688523105(-.0492718002,1.986976421)	0.0621657	0.484711
hypoxanthine	Oscillibacter	0.860442	0.996328	-1.489535825(-3.056932555,.0778609056)	0.0625183	0.484711
trigonelline	Holdemanella	0.911647	0.505178	2.698761033(-.1417717608,5.539293826)	0.0625831	0.484711
trigonelline	Bacteroides	0.911647	0.998849	-.4512782134(-.9265358159,.023979389)	0.0627339	0.484711
tau-methyl-histidine	Catabacter	0.731928	0.750359	-3.871106604(-7.955617707,.2134045001)	0.0632313	0.484711
hypoxanthine	Bacteroides	0.860442	0.998776	.3238129756(-.0183181634,.6659441145)	0.0635927	0.484711
pyroglutamate	Faecalibacterium	0.874498	0.985611	.3665639667(-.0211204616,.7542483951)	0.0638554	0.484711
uracil	Odoribacter	0.660643	0.899682	-3.033634701(-6.261723893,.1944544913)	0.0654899	0.491467
ethanolamine	Oscillibacter	0.973896	0.99568	-.8408467789(-1.736994895,.0553013375)	0.0659131	0.492444
taurine	Pseudoflavonifractor	0.763052	0.846685	-13.86004792(-28.65516276,.9350669176)	0.066344	0.49347
L-alanine	Butyricimonas	0.99498	0.639535	-6.644470035(-13.73750948,.448569414)	0.0663555	0.49347
methylamine	Holdemania	0.754016	0.582402	-30.41871087(-62.94589413,2.10847239)	0.0668151	0.49347
glycolate	Sutterella	0.983936	0.535752	.6223207411(-.0439527717,1.288594254)	0.06715	0.49347
creatinine	Pseudoflavonifractor	1	0.856993	-4.680745613(-9.70114045,.339649225)	0.0676449	0.494396
L-histidine	Clostridium sensu stricto	0.962851	0.504376	3.387136979(-.2502287813,7.024502738)	0.0679814	0.494396
tau-methyl-histidine	Clostridium XlVa	0.731928	0.97561	1.56574104(-.1168424731,3.248324552)	0.0681733	0.494396
methanol	Parasutterella	1	0.844374	-.8428164794(-1.750173611,.0645406522)	0.0686751	0.494396
citrate	Pseudoflavonifractor	1	0.856993	-9.205831799(-19.1173575,.7056939034)	0.0686957	0.494396
trimethylamine-N-oxide	Escherichia/Shigella	0.998996	0.561053	-1.512753212(-3.142358082,.1168516583)	0.0688468	0.494396
pyroglutamate	Clostridium XlVb	0.874498	0.890887	3.757545611(-.2924834732,7.807574695)	0.069	0.494396
4-hydroxyphenylacetate	Prevotella	0.821285	0.557545	-.2576650493(-.5356074941,.0202773955)	0.0692211	0.494396
L-carnitine	Clostridium XlVb	0.96988	0.893594	10.61011014(-.8389887656,22.05920905)	0.0693185	0.494396
pi-methyl-histidine	Roseburia	0.674699	0.964063	3.765288197(-.3025577443,7.833134139)	0.0696491	0.494396
choline	Streptococcus	0.534137	0.732809	2.562883454(-.2184583269,5.344225235)	0.0709152	0.494641
dimethylamine	Ruminococcus2	1	0.968454	-1.919691791(-4.004070093,.1646865112)	0.0710579	0.494641
uracil	Roseburia	0.660643	0.958599	1.559838044(-.1341778835,3.253853972)	0.0711183	0.494641
creatinine	Collinsella	1	0.774974	-1.210989939(-2.527251574,.1052716968)	0.0713552	0.494641
pi-methyl-histidine	Clostridium XlVb	0.674699	0.9	-13.79771204(-28.86386084,1.26843675)	0.0726613	0.496519
cis-aconitate	Roseburia	0.991968	0.968254	1.133152582(-.1053325163,2.371637681)	0.0729298	0.496519
cis-aconitate	Eggerthella	0.991968	0.663492	-6.477789307(-13.56981704,.6142384208)	0.0734198	0.497656
urea	Oscillibacter	1	0.995794	.7633005585(-.0755017277,1.602102845)	0.0744976	0.502934
uracil	Oscillibacter	0.660643	0.995223	-1.220439158(-2.565639331,.1247610153)	0.0753732	0.50681
3-aminoisobutyrate	Oscillibacter	0.61747	0.994941	-2.569362037(-5.402103105,.2633790317)	0.0754477	0.50681
ethanolamine	Anaerotruncus	0.973896	0.927646	-2.834480688(-5.960897337,.2919359604)	0.0755768	0.50681
trigonelline	Parasutterella	0.911647	0.849252	-1.281826248(-2.695746838,.1320943423)	0.0755919	0.50681
1-methylnicotinamide	Anaerotruncus	0.643574	0.923203	-4.30936844(-9.070512256,.4517753764)	0.0760653	0.50681
3-aminoisobutyrate	Parasutterella	0.61747	0.839798	-1.753780132(-3.691434525,.1838742609)	0.0760677	0.50681
hippurate	Anaerovorax	1	0.663512	16.3256703(-1.735060119,34.38640072)	0.0764487	0.50681
L-valine_abso	Bacteroides	0.630522	0.998347	.2110502155(-.0225742171,.4446746481)	0.0766305	0.50681
acetate	Blautia	0.942771	0.863991	-3.003174363(-6.334368413,.3280196872)	0.0772336	0.50681
1-methylnicotinamide	Coprococcus	0.643574	0.836601	-3.096141745(-6.536528428,.3442449383)	0.0777572	0.50681
3-hydroxyisovalerate	Faecalibacterium	0.99498	0.986258	.4254342389(-.0476825349,.8985510126)	0.0779965	0.50681
1-methylnicotinamide	Oscillibacter	0.643574	0.995098	-1.242999135(-2.625567101,.1395688301)	0.0780511	0.50681
methanol	Oscillibacter	1	0.995794	-1.25621003(-2.659811268,.1473912081)	0.0794049	0.509464
L-histidine	Flavonifractor	0.962851	0.912473	-6.935019122(-14.68373716,.8136989197)	0.0794054	0.509464
lactate	Holdemania	0.992972	0.570975	38.47664036(-4.588137983,81.5414187)	0.0799203	0.509464
citrate	Parabacteroides	1	0.917981	-1.27072321(-2.694462011,.1530155897)	0.0802361	0.509464
ethanolamine	Catabacter	0.973896	0.758099	-3.428550701(-7.275350449,.4182490461)	0.0806609	0.509741
urea	Clostridium sensu stricto	1	0.504732	-1.92360507(-4.086173626,.2389634851)	0.0812658	0.51164
dimethylamine	Catabacter	1	0.760252	-3.039135529(-6.456577832,.3783067748)	0.0813339	0.51164
creatinine	Faecalibacterium	1	0.98633	.2980994606(-.0373345418,.6335334629)	0.0815407	0.51164
D-glucose	Clostridium XlVa	0.783133	0.975839	3.599783272(-.46339598,7.662962524)	0.082487	0.511663
hypoxanthine	Catabacter	0.860442	0.761322	-5.892818738(-12.5666373,.7809998235)	0.0835231	0.516185
acetone	Bilophila	0.783133	0.748988	5.531170155(-.7365786894,11.798919)	0.0836962	0.516185
acetate	Faecalibacterium	0.942771	0.986622	-.6158305757(-1.316477781,.0848166297)	0.0849426	0.521126
trigonelline	Clostridium XlVb	0.911647	0.89183	-9.418094701(-20.15986366,1.323674257)	0.0857157	0.523957
D-glucose	Anaerotruncus	0.783133	0.920805	-7.059508889(-15.13549375,1.016475968)	0.086662	0.527822
indoxylsulfate	Sutterella	0.768072	0.531507	.7574770909(-.1100275234,1.624981705)	0.0870115	0.528037
N,N-dimethylglycine	Ruminococcus2	0.981928	0.969989	-3.973793616(-8.526107308,.5785200755)	0.0871021	0.528037
L-threonine	Roseburia	0.982932	0.968951	1.505033797(-.2203852206,3.230452815)	0.087336	0.528037
dimethylamine	Clostridium IV	1	0.970557	-.8308936237(-1.786749952,.1249627045)	0.0884314	0.530905
acetone	Streptococcus	0.783133	0.701754	3.76672047(-.568000645,8.101441585)	0.0885419	0.530905
hypoxanthine	Holdemania	0.860442	0.571603	35.97334261(-5.567469592,77.5141548)	0.0896434	0.534364
glycine	Oscillibacter	1	0.995794	1.36822383(-.214328946,2.950776606)	0.0901663	0.535581
hypoxanthine	Faecalibacterium	0.860442	0.984088	.6252865379(-.0987454384,1.349318514)	0.0905204	0.535792
acetone	Coprobacter	0.783133	0.615385	-7.540034454(-16.27538778,1.195318875)	0.0906901	0.535792
4-hydroxyphenylacetate	Subdoligranulum	0.821285	0.943734	1.902850597(-.3033692365,4.109070431)	0.0909407	0.535792
indoxylsulfate	Roseburia	0.768072	0.961644	-1.726721534(-3.729110013,.2756669441)	0.0910016	0.535792
acetate	Ruminococcus	0.942771	0.921962	1.005380816(-.1635147027,2.174276335)	0.0918366	0.536032
methanol	Flavonifractor	1	0.909569	-6.452372101(-13.96060679,1.055862586)	0.0921161	0.536032
dimethylamine	Collinsella	1	0.774974	-1.218720949(-2.637293718,.1998518201)	0.0922126	0.536032
indoxylsulfate	Eggerthella	0.768072	0.676712	-9.499729182(-20.57662968,1.577171312)	0.092783	0.536032
3-aminoisobutyrate	Subdoligranulum	0.61747	0.962901	4.137297798(-.6983057765,8.972901373)	0.0935567	0.538592
urea	Escherichia/Shigella	1	0.561514	-.6616808909(-1.437289643,.1139278616)	0.0945109	0.542228
hypoxanthine	Clostridium XlVa	0.860442	0.976744	2.153474399(-.3754490454,4.682397843)	0.0951206	0.54387
methylamine	Prevotella	0.754016	0.550279	.2237325421(-.0390468441,.4865119283)	0.095171	0.54387
succinate	Ruminococcus2	0.949799	0.967956	-3.95105037(-8.593302328,.6912015879)	0.0952884	0.54387
3-aminoisobutyrate	Anaerovorax	0.61747	0.667791	-18.93224426(-41.25137844,3.38688992)	0.096404	0.54564
taurine	Coprobacter	0.763052	0.600829	9.515848003(-1.715767314,20.74746332)	0.0968028	0.546059
L-carnitine	Clostridium IV	0.96988	0.969598	-2.475696789(-5.403039503,.4516459253)	0.0974042	0.547614
acetone	Prevotella	0.783133	0.54386	-.281801752(-.6151092189,.0515057149)	0.0975008	0.547614
O-phospho-choline	Oscillibacter	0.656627	0.993579	-.9423381087(-2.057879691,.1732034738)	0.0977923	0.547614
taurine	Streptococcus	0.763052	0.678177	5.36444147(-.9866085369,11.71549148)	0.0978248	0.547614
hippurate	Blautia	1	0.865405	-3.856689546(-8.427840354,.7144612624)	0.0982036	0.547614
L-valine_abso	Barnesiella	0.630522	0.728926	-1.235252366(-2.699369785,.2288650538)	0.0982108	0.547614
lactate	Alistipes	0.992972	0.970339	.8905098042(-.1656875944,1.946707203)	0.0984325	0.547614
acetate	Clostridium XlVb	0.942771	0.896321	-6.180136233(-13.51090878,1.15063631)	0.0984676	0.547614
L-tyrosine	Anaerovorax	0.796185	0.678571	-7.871999507(-17.22311821,1.479119196)	0.0989541	0.547614
L-threonine	Anaerovorax	0.982932	0.662741	-9.312587886(-20.37832213,1.753146358)	0.0990562	0.547614
formate	Odoribacter	0.982932	0.883298	-2.698684721(-5.909763015,.5123935722)	0.0995146	0.547614
tau-methyl-histidine	Butyricimonas	0.731928	0.638451	-4.382618903(-9.599132159,.8338943534)	0.0996299	0.547614
trigonelline	Butyricimonas	0.911647	0.649022	9.568600391(-1.85588845,20.99308923)	0.100679	0.547614
L-alanine	Flavonifractor	0.99498	0.909091	-6.17900966(-13.55855509,1.200535771)	0.100775	0.547614
L-carnitine	Streptococcus	0.96988	0.702497	5.047805022(-.9854737576,11.0810838)	0.101042	0.547614
1-methylnicotinamide	Catabacter	0.643574	0.736928	-4.725327136(-10.3947026,.9440483266)	0.102344	0.547897
L-tyrosine	Oscillibacter	0.796185	0.994709	-.9467812087(-2.083684648,.1901222306)	0.102637	0.547897
L-carnitine	Alistipes	0.96988	0.970684	-1.29358837(-2.848661671,.2614849309)	0.103018	0.548015
L-valine_abso	Ruminococcus	0.630522	0.919008	-.6772863556(-1.496005237,.1414325253)	0.104936	0.556456
trimethylamine-N-oxide	Dialister	0.998996	0.658947	-1.300265(-2.876687464,.2761574649)	0.105961	0.560126
L-valine_abso	Intestinimonas	0.630522	0.656198	-16.4299145(-36.40328859,3.543459595)	0.106908	0.563361
choline	Pseudoflavonifractor	0.534137	0.831041	-7.770999628(-17.21981576,1.677816508)	0.106976	0.563361
uracil	Escherichia/Shigella	0.660643	0.555732	-1.017667955(-2.255459215,.2201233055)	0.10709	0.563361
succinate	Dialister	0.949799	0.661878	-1.291430383(-2.863873714,.281012948)	0.107464	0.563361
O-phospho-choline	Sutterella	0.656627	0.526485	.6351407521(-.1383919623,1.408673466)	0.107549	0.563361
glycolate	Flavonifractor	0.983936	0.908218	-4.572889443(-10.14229811,.9965192259)	0.107557	0.563361
trimethylamine-N-oxide	Sutterella	0.998996	0.533684	.9354538214(-.2056601523,2.076567795)	0.108115	0.563361
acetate	Subdoligranulum	0.942771	0.949833	2.083582612(-.4604178303,4.627583054)	0.10844	0.563361
pyroglutamate	Eggerthella	0.874498	0.664269	-5.308784699(-11.80275704,1.185187643)	0.109098	0.563361
4-hydroxyphenylacetate	Fusicatenibacter	0.821285	0.883632	2.8552672(-.6396515765,6.350185976)	0.109323	0.563361
O-acetyl-carnitine	Intestinimonas	0.678715	0.64031	27.79043499(-6.230988771,61.81185875)	0.109377	0.563361
O-phospho-choline	Parasutterella	0.656627	0.845907	-.5652017598(-1.257615659,.1272121397)	0.109627	0.563361
O-phospho-choline	Holdemania	0.656627	0.577849	22.16846014(-5.03156687,49.36848715)	0.110176	0.563361
choline	Anaerovorax	0.534137	0.67387	-11.12285826(-24.7897816,2.544065088)	0.110685	0.563361
tau-methyl-histidine	Bacteroides	0.731928	1	.1769364877(-.0410166594,.3948896348)	0.111583	0.563361
O-phospho-choline	Roseburia	0.656627	0.964687	1.114396973(-.2595384633,2.48833241)	0.111897	0.563361
2-hydroxyisobutyrate	Sutterella	0.995984	0.534319	.522682676(-.1238878102,1.169253162)	0.113098	0.567516
creatinine	Odoribacter	1	0.882229	1.635799276(-.3933517776,3.664950329)	0.114101	0.570846
L-carnitine	Clostridium XVIII	0.96988	0.547231	14.31517429(-3.447933772,32.07828235)	0.114216	0.570846
glycine	Odoribacter	1	0.882229	3.52481042(-.8523559446,7.901976784)	0.114496	0.570846
L-alanine	Catabacter	0.99498	0.762156	4.671972466(-1.130607206,10.47455214)	0.114549	0.570846
trigonelline	Parabacteroides	0.911647	0.918297	1.890585383(-.4589201414,4.240090907)	0.114765	0.570846
ethanolamine	Clostridium XlVb	0.973896	0.890929	3.400056003(-.8296572398,7.629769246)	0.115137	0.570846
glycine	Barnesiella	1	0.729758	1.758569806(-.4295627331,3.946702345)	0.115212	0.570846
indoxylsulfate	Anaerovorax	0.768072	0.687671	-8.866886546(-19.90081462,2.167041526)	0.115249	0.570846
tau-methyl-histidine	Alistipes	0.731928	0.967001	-.5311198479(-1.192404188,.1301644916)	0.115448	0.570846
3-aminoisobutyrate	Bacteroides	0.61747	1	.5327860174(-.1306731071,1.196245142)	0.115503	0.570846
pyroglutamate	Fusicatenibacter	0.874498	0.883693	-1.586852498(-3.569550758,.395845763)	0.116728	0.570846
ethanolamine	Holdemania	0.973896	0.574514	18.62699901(-4.696606859,41.95060488)	0.117515	0.570846
acetate	Clostridium XlVa	0.942771	0.978818	-1.96720849(-4.430548943,.4961319635)	0.117532	0.570846
L-threonine	Catabacter	0.982932	0.760171	4.443557933(-1.121420083,10.00853595)	0.117582	0.570846
betaine	Clostridium IV	0.921687	0.970286	-1.587261827(-3.580899386,.4063757306)	0.118653	0.570846
acetate	Eggerthella	0.942771	0.661093	-9.585549664(-21.64290154,2.471802208)	0.119194	0.570846
pi-methyl-histidine	Butyricicoccus	0.674699	0.895312	12.22069792(-3.17055197,27.6119478)	0.119656	0.570846
1-methylnicotinamide	Bacteroides	0.643574	0.998366	.2358715236(-.0612671971,.5330102444)	0.119747	0.570846
trigonelline	Catabacter	0.911647	0.7687	-7.593774712(-17.17767676,1.990127336)	0.12043	0.570846
4-hydroxyphenylacetate	Clostridium IV	0.821285	0.971867	-1.285645427(-2.909199197,.337908343)	0.120653	0.570846
formate	Blautia	0.982932	0.866167	-2.012072818(-4.553383704,.5292380684)	0.120712	0.570846
pyroglutamate	Clostridium IV	0.874498	0.970024	-.7921718202(-1.792811947,.208468307)	0.12075	0.570846
L-valine_abso	Oscillibacter	0.630522	0.995041	-.8898680744(-2.014603286,.2348671369)	0.120977	0.570846
choline	Parabacteroides	0.534137	0.923379	-1.042249194(-2.360479804,.2759814166)	0.12123	0.570846
formate	Clostridium XlVb	0.982932	0.892934	-4.352591201(-9.871850902,1.1666685)	0.122186	0.570846
N,N-dimethylglycine	Clostridium XlVa	0.981928	0.977492	-2.325418696(-5.275961411,.6251240189)	0.122416	0.570846
urea	Eggerthella	1	0.663512	-5.145092223(-11.70293811,1.412753663)	0.124115	0.574757
N,N-dimethylglycine	Roseburia	0.981928	0.968917	1.823179319(-.5056952393,4.152053877)	0.124938	0.576978
O-phospho-choline	Clostridium IV	0.656627	0.964687	-1.017872505(-2.318505186,.2827601767)	0.125063	0.576978
glycolate	Barnesiella	0.983936	0.726788	1.119637818(-.3149607735,2.554236409)	0.126101	0.579167
glycolate	Prevotella	0.983936	0.554963	.1607412055(-.0452999665,.3667823776)	0.126252	0.579167
3-aminoisobutyrate	Barnesiella	0.61747	0.731872	3.124703481(-.8894924183,7.13889938)	0.127094	0.580557
L-threonine	Barnesiella	0.982932	0.726981	1.380700441(-.3967332541,3.158134136)	0.127887	0.582595
methanol	Coprococcus	1	0.830705	2.78092769(-.8098465373,6.371701917)	0.129034	0.586232
dimethylamine	Parasutterella	1	0.844374	-.3965550554(-.9089481396,.1158380288)	0.1293	0.586232
uracil	Butyricimonas	0.660643	0.638535	-5.314739868(-12.21323779,1.583758057)	0.131045	0.592167
cis-aconitate	Dorea	0.991968	0.728042	-5.395869329(-12.40658408,1.614845426)	0.131425	0.592293
L-histidine	Pseudoflavonifractor	0.962851	0.856674	-7.466671506(-17.17397147,2.240628455)	0.131665	0.592293
L-alanine	Roseburia	0.99498	0.968288	1.396466984(-.4194351876,3.212369157)	0.131746	0.592293
tau-methyl-histidine	Clostridium IV	0.731928	0.967001	-.9404513017(-2.163896264,.2829936607)	0.131911	0.592293
O-acetyl-carnitine	Parasutterella	0.678715	0.84031	-.8732962556(-2.010051792,.2634592803)	0.132141	0.592293
L-carnitine	Prevotella	0.96988	0.553746	.374599962(-.1131864365,.8623863605)	0.13228	0.592293
L-alanine	Eggerthella	0.99498	0.664905	-8.043068492(-18.53388447,2.447747491)	0.132927	0.592293
betaine	Escherichia/Shigella	0.921687	0.557714	-1.148412394(-2.646616876,.3497920882)	0.133003	0.592293
hippurate	Anaerotruncus	1	0.928496	5.500959829(-1.679694249,12.68161391)	0.133229	0.592293
L-alanine	Anaerovorax	0.99498	0.665962	-8.872636552(-20.46668739,2.721414285)	0.133637	0.592293
methylamine	Butyricicoccus	0.754016	0.910615	3.457538287(-1.065779764,7.980856337)	0.134092	0.592293
acetone	Subdoligranulum	0.783133	0.951417	2.145805878(-.6640416108,4.955653366)	0.134452	0.592293
taurine	Collinsella	0.763052	0.790055	-2.849774614(-6.598219376,.8986701478)	0.136205	0.594703
choline	Clostridium sensu stricto	0.534137	0.518664	2.550134727(-.8109985201,5.911267975)	0.137002	0.596632
betaine	Bilophila	0.921687	0.741714	-4.589334634(-10.6391647,1.460495429)	0.137066	0.596632
creatinine	Clostridium XlVa	1	0.977918	.9069971971(-.2896072281,2.103601622)	0.137384	0.596632
L-tyrosine	Coprobacter	0.796185	0.624339	-4.673290233(-10.86780321,1.521222746)	0.139235	0.60014
D-glucose	Eggerthella	0.783133	0.665772	14.16594728(-4.614130863,32.94602541)	0.139297	0.60014
L-alanine	Clostridium IV	0.99498	0.970402	-1.224976716(-2.849522212,.3995687796)	0.139435	0.60014
lactate	Anaerotruncus	0.992972	0.927966	-4.273163013(-9.945866033,1.399540007)	0.139833	0.60014
cis-aconitate	Dialister	0.991968	0.657143	.6137095662(-.2028886536,1.430307786)	0.140751	0.600515
L-valine_abso	Sutterella	0.630522	0.552066	.4865732236(-.1620940685,1.135240516)	0.14151	0.602222
acetone	Butyricimonas	0.783133	0.632928	6.971441761(-2.340086513,16.28297003)	0.142266	0.603913
indoxylsulfate	Subdoligranulum	0.768072	0.957534	-1.632552404(-3.819142085,.5540372767)	0.143372	0.607073
lactate	Blautia	0.992972	0.864407	-2.676615294(-6.267449334,.9142187456)	0.144026	0.608311
L-threonine	Blautia	0.982932	0.866167	-2.082360876(-4.882157179,.7174354268)	0.144914	0.610529
4-hydroxyphenylacetate	Oscillibacter	0.821285	0.994885	-1.064624291(-2.497602432,.36835385)	0.145352	0.610843
cis-aconitate	Holdemania	0.991968	0.573545	17.60569413(-6.09445306,41.30584131)	0.145403	0.610843
acetone	Clostridium IV	0.783133	0.975708	-1.466501248(-3.44216195,.5091594531)	0.145711	0.610843
pi-methyl-histidine	Streptococcus	0.674699	0.720312	-5.83020979(-13.69185607,2.031436485)	0.146082	0.610843
N,N-dimethylglycine	Clostridium sensu stricto	0.981928	0.505895	3.322654134(-1.165449505,7.810757773)	0.146777	0.610843
hippurate	Clostridium IV	1	0.970557	1.873254038(-.6577714102,4.404279486)	0.146891	0.610843
D-glucose	Catabacter	0.783133	0.751678	7.332713057(-2.579554357,17.24498047)	0.147085	0.610843
N,N-dimethylglycine	Eggerthella	0.981928	0.662379	-9.932759296(-23.3852603,3.519741704)	0.147854	0.610843
3-aminoisobutyrate	Anaerotruncus	0.61747	0.929174	-7.259338279(-17.09596056,2.577284002)	0.148055	0.610843
2-hydroxyisobutyrate	Dialister	0.995984	0.661035	.6592747299(-.2343851664,1.552934626)	0.148202	0.610843
L-tyrosine	Clostridium IV	0.796185	0.969577	-1.127334379(-2.658120243,.4034514852)	0.148908	0.610843
L-carnitine	Collinsella	0.96988	0.773073	-3.244901425(-7.653444492,1.163641642)	0.149125	0.610843
D-glucose	Oscillibacter	0.783133	0.994631	-1.736668394(-4.097125359,.6237885705)	0.149299	0.610843
L-histidine	Eggerthella	0.962851	0.661926	-8.200828949(-19.35337811,2.951720215)	0.149521	0.610843
L-histidine	Butyricimonas	0.962851	0.631291	-5.62289325(-13.28520821,2.039421715)	0.15035	0.610843
succinate	Clostridium IV	0.949799	0.972376	1.542357267(-.5603884911,3.645103024)	0.15054	0.610843
dimethylamine	Holdemania	1	0.572029	15.18739345(-5.532100118,35.90688702)	0.150816	0.610843
glycine	Butyricimonas	1	0.637224	-6.121330497(-14.48187661,2.239215617)	0.15128	0.610843
indoxylsulfate	Blautia	0.768072	0.863014	-2.475549851(-5.865983371,.9148836691)	0.152407	0.612908
hypoxanthine	Clostridium XlVb	0.860442	0.892289	5.322426015(-1.985201826,12.63005386)	0.153431	0.615555
trigonelline	Butyricicoccus	0.911647	0.917146	-5.919379871(-14.05396377,2.215204032)	0.153803	0.615576
L-tyrosine	Clostridium XlVb	0.796185	0.887566	3.995097877(-1.502330384,9.492526138)	0.154346	0.616284
methylamine	Butyricimonas	0.754016	0.632682	5.09054849(-1.917468669,12.09856565)	0.154534	0.616284
2-hydroxyisobutyrate	Clostridium sensu stricto	0.995984	0.506864	-1.869334479(-4.443934433,.7052654751)	0.154717	0.616284
acetate	Pseudoflavonifractor	0.942771	0.852843	-7.69870423(-18.30809108,2.910682616)	0.154954	0.616284
pyroglutamate	Butyricimonas	0.874498	0.642686	-3.207675628(-7.632804476,1.21745322)	0.155394	0.616284
4-hydroxyphenylacetate	Flavonifractor	0.821285	0.909207	5.3853007(-2.054567616,12.82516902)	0.155984	0.616284
ethanolamine	Butyricimonas	0.973896	0.641469	-3.405882917(-8.119790439,1.308024604)	0.156744	0.617063
ethanolamine	Blautia	0.973896	0.865011	-1.409179349(-3.361737329,.5433786316)	0.157208	0.617445
methylamine	Clostridium XlVb	0.754016	0.903631	4.264896789(-1.646727246,10.17652082)	0.157362	0.617445
L-threonine	Coprococcus	0.982932	0.830835	-2.409301055(-5.75010586,.9315037491)	0.157516	0.617445
glycolate	Bilophila	0.983936	0.7492	-2.713887245(-6.482898807,1.055124318)	0.158163	0.617445
L-tyrosine	Barnesiella	0.796185	0.742063	-1.110921947(-2.653757584,.431913691)	0.158163	0.617445
2-hydroxyisobutyrate	Butyricicoccus	0.995984	0.910243	2.794186761(-1.087182943,6.675556465)	0.158253	0.617445
acetate	Butyricicoccus	0.942771	0.911929	4.171869263(-1.624240741,9.967979266)	0.158326	0.617445
cis-aconitate	Bacteroides	0.991968	0.998942	.1411671435(-.0551813544,.3375156415)	0.158794	0.617445
hypoxanthine	Blautia	0.860442	0.862913	-2.438676349(-5.839623224,.9622705255)	0.1599	0.617445
trimethylamine-N-oxide	Collinsella	0.998996	0.774737	-2.267289287(-5.430637098,.8960585232)	0.160087	0.617445
L-alanine	Clostridium sensu stricto	0.99498	0.503171	2.481702383(-.9817228886,5.945127655)	0.160199	0.617445
L-carnitine	Ruminococcus2	0.96988	0.968512	4.613521386(-1.828194451,11.05523722)	0.160404	0.617445
pyroglutamate	Catabacter	0.874498	0.763789	-2.515907596(-6.029039497,.9972243045)	0.160433	0.617445
trimethylamine-N-oxide	Butyricimonas	0.998996	0.636842	6.71063084(-2.675000557,16.09626224)	0.161108	0.617445
L-valine_abso	Blautia	0.630522	0.857851	-1.576546068(-3.78285358,.6297614453)	0.161358	0.617445
4-hydroxyphenylacetate	Coprobacter	0.821285	0.611253	-5.116011908(-12.28582513,2.053801313)	0.161954	0.617445
citrate	Ruminococcus2	1	0.968454	-2.70683982(-6.504614567,1.090934927)	0.162428	0.617445
L-alanine	Ruminococcus	0.99498	0.920719	-.7333688934(-1.763727555,.2969897684)	0.163008	0.617445
glycine	Subdoligranulum	1	0.949527	1.85301949(-.7564676283,4.462506609)	0.163987	0.618076
4-hydroxyphenylacetate	Anaerotruncus	0.821285	0.928389	-3.282693761(-7.911211189,1.345823668)	0.164508	0.618652
dimethylamine	Clostridium sensu stricto	1	0.504732	-1.443924155(-3.483274726,.5954264165)	0.165224	0.619957
methanol	Dialister	1	0.658254	-.8863639026(-2.139603761,.366875956)	0.165686	0.620307
acetate	Escherichia/Shigella	0.942771	0.557414	1.061513489(-.4410976716,2.564124649)	0.166172	0.620745
3-aminoisobutyrate	Escherichia/Shigella	0.61747	0.537943	1.921997668(-.8074356699,4.651431006)	0.167538	0.624461
L-valine_abso	Clostridium IV	0.630522	0.973554	-.915509055(-2.216161933,.3851438235)	0.167714	0.624461
citrate	Oscillibacter	1	0.995794	1.012793429(-.4262363163,2.451823173)	0.167763	0.624461
4-hydroxyphenylacetate	Roseburia	0.821285	0.964194	1.361854318(-.5757779831,3.299486619)	0.168342	0.624461
O-acetyl-carnitine	Catabacter	0.678715	0.750388	-5.4915511(-13.31667243,2.333570228)	0.168985	0.624461
L-tyrosine	Parasutterella	0.796185	0.853175	.5174542546(-.2219036293,1.256812138)	0.170151	0.627244
methanol	Holdemania	1	0.572029	25.6500805(-11.0198344,62.31999541)	0.170385	0.627244
dimethylamine	Anaerotruncus	1	0.928496	-1.897476447(-4.611502946,.8165500525)	0.170598	0.627244
ethanolamine	Clostridium XlVa	0.973896	0.977322	1.011244808(-.4395641767,2.462053792)	0.171896	0.629537
dimethylamine	Roseburia	1	0.968454	.7402106699(-.3218379497,1.80225929)	0.171931	0.629537
L-threonine	Ruminococcus2	0.982932	0.96788	-2.358722967(-5.748880033,1.031434099)	0.172675	0.629647
formate	Coprococcus	0.982932	0.830835	2.075463789(-.910015182,5.060942759)	0.173028	0.629647
lactate	Streptococcus	0.992972	0.702331	2.863471954(-1.269273327,6.996217235)	0.174461	0.633411
L-tyrosine	Blautia	0.796185	0.862434	-1.709934555(-4.178610219,.7587411084)	0.174599	0.633411
taurine	Subdoligranulum	0.763052	0.95442	2.347135296(-1.063134798,5.75740539)	0.177351	0.641135
trigonelline	Roseburia	0.911647	0.966628	-2.033224201(-4.988610349,.9221619468)	0.177529	0.641135
formate	Holdemania	0.982932	0.568523	-20.831783(-51.20073305,9.537167045)	0.178803	0.643614
pyroglutamate	Coprococcus	0.874498	0.842926	-1.528944509(-3.758785101,.7008960824)	0.178982	0.643614
succinate	Clostridium XlVb	0.949799	0.895028	-5.687894092(-13.98630061,2.610512424)	0.179143	0.643614
O-acetyl-carnitine	Flavonifractor	0.678715	0.917829	-6.50608938(-16.0022411,2.99006234)	0.179328	0.643614
betaine	Catabacter	0.921687	0.752	5.110862684(-2.352288366,12.57401373)	0.179528	0.643614
L-alanine	Blautia	0.99498	0.864693	-2.02029201(-4.971594433,.9310104141)	0.1797	0.643614
ethanolamine	Dialister	0.973896	0.656587	.5619410108(-.261289201,1.385171223)	0.180935	0.643614
N,N-dimethylglycine	Blautia	0.981928	0.864952	-2.59285258(-6.397503049,1.211797888)	0.181645	0.644189
lactate	Ruminococcus	0.992972	0.920551	-.8552745169(-2.116490846,.4059418119)	0.183809	0.650489
3-hydroxyisovalerate	Bacteroides	0.99498	0.998943	.151391867(-.0719867373,.3747704713)	0.184066	0.650489
urea	Faecalibacterium	1	0.98633	.2596472351(-.1241091754,.6434036455)	0.184807	0.651279
pi-methyl-histidine	Parasutterella	0.674699	0.84375	-1.397158596(-3.462524443,.6682072504)	0.184887	0.651279
trimethylamine-N-oxide	Clostridium XlVb	0.998996	0.892632	5.662474973(-2.712261716,14.03721166)	0.185103	0.651279
O-phospho-choline	Collinsella	0.656627	0.773676	-1.246215986(-3.094265347,.6018333759)	0.186273	0.652344
O-phospho-choline	Faecalibacterium	0.656627	0.982343	.316488126(-.1531402496,.7861165016)	0.186554	0.652344
citrate	Bacteroides	1	0.998948	-.2087479655(-.5191949437,.1016990127)	0.187537	0.654044
N,N-dimethylglycine	Intestinimonas	0.981928	0.65702	-20.88111114(-51.97167544,10.20945315)	0.188055	0.654493
acetate	Fusicatenibacter	0.942771	0.884058	-2.44762289(-6.099683093,1.204437313)	0.188989	0.656387
pyroglutamate	Dorea	0.874498	0.72542	-4.344928965(-10.83211348,2.142255554)	0.189275	0.656387
L-alanine	Ruminococcus2	0.99498	0.968288	-2.370566511(-5.913216241,1.17208322)	0.189685	0.656387
methylamine	Streptococcus	0.754016	0.705307	-2.393484915(-5.971180989,1.184211159)	0.189784	0.656387
L-tyrosine	Faecalibacterium	0.796185	0.986772	.3477285834(-.1723678962,.8678250629)	0.19006	0.656387
O-phospho-choline	Escherichia/Shigella	0.656627	0.558587	-.7010932521(-1.755122971,.3529364669)	0.192343	0.661203
hippurate	Dialister	1	0.658254	-1.242974056(-3.114332311,.6283841986)	0.192976	0.662024
O-phospho-choline	Ruminococcus2	0.656627	0.966292	-1.890376872(-4.736527062,.9557733182)	0.19299	0.662024
L-threonine	Butyricimonas	0.982932	0.638116	-4.571584268(-11.45601589,2.312847352)	0.193085	0.662024
choline	Bilophila	0.534137	0.736739	-3.716013955(-9.323901603,1.891873694)	0.194029	0.662024
creatinine	Clostridium XlVb	1	0.892744	2.310625646(-1.177446736,5.798698029)	0.194167	0.662024
tau-methyl-histidine	Bilophila	0.731928	0.747489	-2.318442719(-5.818848281,1.181962842)	0.194235	0.662024
trigonelline	Clostridium XVIII	0.911647	0.544304	-10.45865772(-26.25404721,5.336731767)	0.194371	0.662024
betaine	Flavonifractor	0.921687	0.909714	-5.912572346(-14.84773362,3.022588924)	0.194649	0.662024
succinate	Subdoligranulum	0.949799	0.948066	1.901470658(-.972770296,4.775711612)	0.19476	0.662024
choline	Subdoligranulum	0.534137	0.94499	1.460857613(-.7499159899,3.671631215)	0.195277	0.662024
L-tyrosine	Coprococcus	0.796185	0.84127	-1.891347697(-4.767938216,.9852428211)	0.197513	0.662714
O-phospho-choline	Catabacter	0.656627	0.760835	-3.303966661(-8.345449965,1.737516643)	0.198976	0.666292
hippurate	Eggerthella	1	0.663512	10.71713418(-5.641581528,27.07584988)	0.199129	0.666292
acetate	Collinsella	0.942771	0.778149	1.772872574(-.9336941273,4.479439275)	0.199202	0.666292
urea	Dialister	1	0.658254	-.4912880408(-1.24174286,.2591667788)	0.199458	0.666292
glycolate	Roseburia	0.983936	0.967983	-.9085720173(-2.301018322,.4838742874)	0.20094	0.66755
succinate	Butyricicoccus	0.949799	0.911602	4.39381098(-2.340421247,11.12804321)	0.200969	0.66755
L-tyrosine	Subdoligranulum	0.796185	0.944444	1.236826836(-.6617232956,3.135376967)	0.20166	0.66755
acetate	Bacteroides	0.942771	0.998885	-.2155994258(-.5468750416,.11567619)	0.202106	0.66755
L-threonine	Faecalibacterium	0.982932	0.986081	.3832461569(-.2059382758,.9724305896)	0.202346	0.66755
lactate	Coprococcus	0.992972	0.830508	-2.782529753(-7.062271226,1.497211721)	0.202558	0.66755
creatinine	Holdemania	1	0.572029	12.47484663(-6.721841974,31.67153523)	0.20278	0.66755
trimethylamine-N-oxide	Oscillibacter	0.998996	0.995789	1.147538727(-.618645594,2.913723047)	0.202861	0.66755
pyroglutamate	Ruminococcus2	0.874498	0.966427	-1.449917195(-3.682757977,.7829235863)	0.203117	0.66755
cis-aconitate	Clostridium XlVb	0.991968	0.893122	2.786513269(-1.521071101,7.09409764)	0.204844	0.66755
N,N-dimethylglycine	Pseudoflavonifractor	0.981928	0.857449	-7.642846816(-19.48880897,4.203115343)	0.206036	0.669916
acetone	Pseudoflavonifractor	0.783133	0.860999	-7.206192707(-18.38929708,3.976911662)	0.206601	0.670458
dimethylamine	Pseudoflavonifractor	1	0.856993	-3.489119186(-8.904120557,1.925882185)	0.206629	0.670458
uracil	Anaerotruncus	0.660643	0.926752	-2.827545471(-7.216365133,1.561274191)	0.206687	0.670458
trimethylamine-N-oxide	Prevotella	0.998996	0.556842	.2257515994(-.12529591,.5767991089)	0.20752	0.670458
2-hydroxyisobutyrate	Bilophila	0.995984	0.745512	2.359651705(-1.309859755,6.029163164)	0.207547	0.670458
L-histidine	Parabacteroides	0.962851	0.915755	-.8996340272(-2.302248709,.5029806546)	0.208711	0.67083
glycine	Bilophila	1	0.746583	-3.712558605(-9.505422059,2.080304849)	0.209076	0.67083
formate	Alistipes	0.982932	0.970021	-.4781343106(-1.224196843,.2679282222)	0.209081	0.67083
L-threonine	Pseudoflavonifractor	0.982932	0.85439	-5.667461555(-14.51161605,3.176692943)	0.209126	0.67083
uracil	Ruminococcus	0.660643	0.91879	.6533291174(-.367059893,1.673718128)	0.20951	0.67083
trimethylamine-N-oxide	Catabacter	0.998996	0.76	-4.880452173(-12.50324497,2.742340619)	0.209531	0.67083
L-valine_abso	Clostridium XlVa	0.630522	0.97686	1.087397635(-.6137158313,2.788511101)	0.210256	0.67083
ethanolamine	Pseudoflavonifractor	0.973896	0.855292	-4.004017349(-10.26878103,2.260746336)	0.210323	0.67083
O-acetyl-carnitine	Clostridium XVIII	0.678715	0.576744	7.778289402(-4.395589968,19.95216877)	0.210466	0.67083
glycolate	Butyricicoccus	0.983936	0.909285	-2.539882698(-6.523461015,1.443695619)	0.211427	0.67083
O-phospho-choline	Clostridium XlVb	0.656627	0.894061	3.351900653(-1.927969902,8.631771207)	0.213399	0.673027
2-hydroxyisobutyrate	Catabacter	0.995984	0.760296	-2.734077957(-7.05483722,1.586681307)	0.214894	0.676473
acetone	Clostridium sensu stricto	0.783133	0.524966	-2.4894796(-6.427554535,1.448595335)	0.215344	0.676623
pyroglutamate	Roseburia	0.874498	0.966427	.7322839439(-.4267626482,1.891330536)	0.215604	0.676623
O-acetyl-carnitine	Eggerthella	0.678715	0.663566	-8.381176006(-21.66047128,4.898119265)	0.216078	0.676623
acetate	Roseburia	0.942771	0.973244	-1.304463493(-3.372731779,.763804793)	0.216401	0.676623
2-hydroxyisobutyrate	Dorea	0.995984	0.728617	-4.786669775(-12.39418055,2.820840996)	0.217495	0.678311
choline	Anaerotruncus	0.534137	0.915521	-3.331373022(-8.629558364,1.966812321)	0.217808	0.678311
ethanolamine	Bacteroides	0.973896	0.99892	.12248779(-.0724884021,.317463982)	0.218216	0.678311
L-valine_abso	Alistipes	0.630522	0.965289	-.4179050339(-1.083248902,.2474388343)	0.2183	0.678311
tau-methyl-histidine	Barnesiella	0.731928	0.734577	-.817007402(-2.121452497,.4874376926)	0.219606	0.679849
choline	Eggerthella	0.534137	0.669941	6.402995963(-3.832124768,16.63811669)	0.220148	0.680273
L-valine_abso	Odoribacter	0.630522	0.889256	-2.566349003(-6.671289268,1.538591262)	0.220447	0.680273
ethanolamine	Clostridium XVIII	0.973896	0.543197	4.441488445(-2.668660563,11.55163745)	0.220828	0.680273
L-valine_abso	Holdemanella	0.630522	0.502479	-.8326396349(-2.165681331,.5004020607)	0.220867	0.680273
O-acetyl-carnitine	Subdoligranulum	0.678715	0.950388	1.925466119(-1.16061187,5.011544107)	0.221382	0.680273
creatinine	Coprococcus	1	0.830705	-1.171641425(-3.053779621,.7104967721)	0.222431	0.681069
trigonelline	Clostridium sensu stricto	0.911647	0.506329	3.468304497(-2.104209419,9.040818412)	0.222514	0.681069
uracil	Anaerovorax	0.660643	0.675159	-7.612189839(-19.87459845,4.650218776)	0.22372	0.681292
1-methylnicotinamide	Clostridium XlVb	0.643574	0.887255	3.858772678(-2.363895439,10.0814408)	0.224212	0.681556
acetone	Ruminococcus2	0.783133	0.967611	-2.797421489(-7.312515054,1.717672076)	0.224619	0.681561
indoxylsulfate	Ruminococcus2	0.768072	0.968493	-2.185538677(-5.715428283,1.344350928)	0.224933	0.681561
1-methylnicotinamide	Clostridium XlVa	0.643574	0.970588	1.30720121(-.8100399355,3.424442356)	0.226242	0.684015
4-hydroxyphenylacetate	Coprococcus	0.821285	0.828645	-2.180252674(-5.712860833,1.352355486)	0.226414	0.684015
L-carnitine	Coprococcus	0.96988	0.829533	-3.970821495(-10.42302118,2.481378185)	0.227739	0.686074
dimethylamine	Faecalibacterium	1	0.98633	.2224205329(-.139458236,.5842993019)	0.22834	0.686653
taurine	Clostridium XlVb	0.763052	0.883978	-5.651148868(-14.89875612,3.596458388)	0.231026	0.69349
O-acetyl-carnitine	Fusicatenibacter	0.678715	0.899225	-2.63436348(-6.958426306,1.689699345)	0.232448	0.696517
L-carnitine	Subdoligranulum	0.96988	0.950054	-2.45965769(-6.497514517,1.578199137)	0.232513	0.696517
dimethylamine	Coprococcus	1	0.830705	-1.234802066(-3.263384984,.7937808527)	0.232856	0.696517
creatinine	Dialister	1	0.658254	.3987575158(-.257727639,1.055242671)	0.233847	0.69698
methylamine	Collinsella	0.754016	0.77514	-1.488667144(-3.939568232,.9622339431)	0.23386	0.69698
methylamine	Fusicatenibacter	0.754016	0.886872	-1.84285557(-4.878226328,1.192515187)	0.234067	0.69698
L-threonine	Escherichia/Shigella	0.982932	0.558887	-.7258079835(-1.921767987,.4701520202)	0.234255	0.69698
methylamine	Oscillibacter	0.754016	0.998603	.7576321069(-.4921172357,2.007381449)	0.234761	0.69698
indoxylsulfate	Oscillibacter	0.768072	0.99726	.8584111072(-.5580302856,2.2748525)	0.234911	0.69698
urea	Blautia	1	0.865405	-1.111249008(-2.944920743,.7224227282)	0.234918	0.69698
hippurate	Faecalibacterium	1	0.98633	.5778171894(-.3796527578,1.535287137)	0.236886	0.69698
methylamine	Odoribacter	0.754016	0.891061	-1.970809912(-5.248674295,1.307054472)	0.238627	0.700057
acetate	Intestinimonas	0.942771	0.654404	16.68601473(-11.11476382,44.48679328)	0.239447	0.701238
pyroglutamate	Ruminococcus	0.874498	0.920863	.3937195972(-.2641089204,1.051548115)	0.240769	0.703884
formate	Parasutterella	0.982932	0.842612	-.456301979(-1.218711735,.3061077769)	0.240781	0.703884
O-acetyl-carnitine	Barnesiella	0.678715	0.71938	-1.503186807(-4.018231938,1.011858324)	0.241427	0.703884
indoxylsulfate	Parabacteroides	0.768072	0.930137	.8510531829(-.5740753585,2.276181724)	0.241822	0.703884
tau-methyl-histidine	Sutterella	0.731928	0.543759	.3565308519(-.2408290431,.9538907468)	0.242084	0.703884
tau-methyl-histidine	Faecalibacterium	0.731928	0.988522	.2670845252(-.1807953772,.7149644277)	0.24249	0.703884
N,N-dimethylglycine	Faecalibacterium	0.981928	0.987138	.4760812625(-.3233814412,1.275543966)	0.243145	0.703884
N,N-dimethylglycine	Barnesiella	0.981928	0.728832	-1.424083351(-3.824792749,.9766260475)	0.244977	0.707571
tau-methyl-histidine	Clostridium sensu stricto	0.731928	0.503587	1.555723588(-1.068168775,4.17961595)	0.245205	0.707571
L-threonine	Dorea	0.982932	0.730193	5.990342276(-4.147137977,16.12782253)	0.246798	0.710388
D-glucose	Escherichia/Shigella	0.783133	0.557047	1.619682718(-1.124865429,4.364230865)	0.24741	0.710933
L-alanine	Butyricicoccus	0.99498	0.910148	-3.065061392(-8.262849963,2.132727179)	0.247778	0.710933
dimethylamine	Clostridium XlVb	1	0.892744	2.21572539(-1.543359229,5.974810009)	0.247982	0.710933
citrate	Catabacter	1	0.760252	3.660164646(-2.5556648,9.875994091)	0.248452	0.710933
3-hydroxyisovalerate	Dialister	0.99498	0.659619	.5436990254(-.3802156845,1.467613735)	0.248752	0.710933
hypoxanthine	Clostridium IV	0.860442	0.9694	-1.134918092(-3.066688968,.7968527831)	0.249534	0.710961
formate	Eggerthella	0.982932	0.667024	-5.342578094(-14.43661738,3.751461193)	0.24955	0.710961
lactate	Escherichia/Shigella	0.992972	0.559322	-.8980169373(-2.427610215,.6315763399)	0.249862	0.710961
L-histidine	Collinsella	0.962851	0.774617	1.499913597(-1.054951494,4.054778689)	0.249873	0.710961
citrate	Bilophila	1	0.746583	-3.0823218(-8.352003945,2.187360346)	0.251624	0.712087
cis-aconitate	Ruminococcus	0.991968	0.919577	-.4057892582(-1.10090038,.2893218638)	0.252549	0.713504
L-alanine	Escherichia/Shigella	0.99498	0.560254	-.7283384809(-1.97696786,.5202908984)	0.252928	0.713504
tau-methyl-histidine	Intestinimonas	0.731928	0.647059	-10.745439(-29.16973189,7.678853887)	0.253	0.713504
choline	Dorea	0.534137	0.730845	-6.605797216(-17.95440761,4.742813176)	0.25393	0.713807
3-hydroxyisovalerate	Bilophila	0.99498	0.747357	2.196251551(-1.581885959,5.974389061)	0.254562	0.71439
glycine	Parasutterella	1	0.844374	.5957751218(-.4301808625,1.621731106)	0.255055	0.71458
3-hydroxyisovalerate	Flavonifractor	0.99498	0.909091	-3.212903199(-8.74711743,2.321311032)	0.255178	0.71458
L-valine_abso	Ruminococcus2	0.630522	0.960331	-1.56050209(-4.249951155,1.128946975)	0.255441	0.71458
trigonelline	Clostridium XlVa	0.911647	0.976985	-2.153581136(-5.887863827,1.580701556)	0.258341	0.720183
lactate	Ruminococcus2	0.992972	0.96822	-2.503299395(-6.847249251,1.840650461)	0.258698	0.720183
D-glucose	Holdemania	0.783133	0.569128	38.12732479(-28.0758254,104.330475)	0.258995	0.720183
2-hydroxyisobutyrate	Butyricimonas	0.995984	0.635692	-3.070945003(-8.411605818,2.269715812)	0.259741	0.720503
N,N-dimethylglycine	Parasutterella	0.981928	0.842444	.6460103515(-.4779298872,1.76995059)	0.25994	0.720503
urea	Parabacteroides	1	0.917981	-.4758528123(-1.306117002,.3544113773)	0.261301	0.722445
dimethylamine	Butyricimonas	1	0.637224	-2.38373924(-6.562128998,1.794650518)	0.263505	0.727344
hippurate	Alistipes	1	0.970557	.7654270867(-.5764700126,2.107324186)	0.263577	0.727344
L-valine_abso	Coprococcus	0.630522	0.846281	-1.508272938(-4.153168043,1.136622167)	0.263701	0.727344
uracil	Pseudoflavonifractor	0.660643	0.834395	-5.112351865(-14.07785032,3.853146587)	0.263729	0.727344
hypoxanthine	Dialister	0.860442	0.662179	.7982716344(-.6050967459,2.201640015)	0.264903	0.727344
citrate	Barnesiella	1	0.729758	1.131710425(-.8601679375,3.123588788)	0.26546	0.727344
methylamine	Alistipes	0.754016	0.967877	-.4756269572(-1.312872533,.3616186182)	0.265525	0.727344
ethanolamine	Dorea	0.973896	0.728942	-3.941253333(-10.89892408,3.01641741)	0.266894	0.728325
trimethylamine-N-oxide	Pseudoflavonifractor	0.998996	0.856842	-6.822295663(-18.89052664,5.245935318)	0.267867	0.729797
N,N-dimethylglycine	Odoribacter	0.981928	0.882101	-2.692075458(-7.460630122,2.076479206)	0.268513	0.730374
uracil	Parabacteroides	0.660643	0.91242	-.7255642003(-2.020292593,.5691641928)	0.272047	0.738789
cis-aconitate	Intestinimonas	0.991968	0.65291	9.155353016(-7.193456941,25.50416297)	0.272387	0.738789
betaine	Parasutterella	0.921687	0.841143	-.6047806112(-1.685976545,.4764153223)	0.272934	0.738812
L-histidine	Catabacter	0.962851	0.761488	3.435010631(-2.71000986,9.580031121)	0.273253	0.738812
methylamine	Parasutterella	0.754016	0.836592	-.4650945884(-1.297912096,.3677229194)	0.27371	0.738812
D-glucose	Coprococcus	0.783133	0.844295	-3.43010356(-9.57290216,2.71269504)	0.273765	0.738812
creatinine	Clostridium sensu stricto	1	0.504732	-1.055653045(-2.949065042,.8377589511)	0.2745	0.738812
3-hydroxyisovalerate	Dorea	0.99498	0.731501	-4.368371864(-12.22705519,3.490311465)	0.275944	0.739811
urea	Prevotella	1	0.556257	-.0928501476(-.2599490009,.0742487056)	0.276121	0.739811
indoxylsulfate	Fusicatenibacter	0.768072	0.889041	-1.880595873(-5.273229314,1.512037568)	0.277283	0.741039
L-threonine	Intestinimonas	0.982932	0.654176	-12.85152898(-36.04162582,10.33856786)	0.277401	0.741039
glycine	Intestinimonas	1	0.651945	-15.81030948(-44.37114039,12.75052144)	0.277935	0.741039
O-phospho-choline	Butyricicoccus	0.656627	0.922953	2.049403181(-1.655692479,5.754498841)	0.278313	0.741039
L-valine_abso	Flavonifractor	0.630522	0.907438	-3.070636051(-8.631171483,2.489899381)	0.279106	0.741196
hippurate	Fusicatenibacter	1	0.884332	-2.736337674(-7.699961487,2.227286139)	0.279926	0.742201
pyroglutamate	Dialister	0.874498	0.652278	.4202426199(-.3432649899,1.18375023)	0.280684	0.743038
N,N-dimethylglycine	Butyricicoccus	0.981928	0.909968	3.665620001(-2.997918943,10.32915895)	0.280954	0.743038
ethanolamine	Clostridium IV	0.973896	0.971922	-.597758508(-1.686078998,.4905619824)	0.2817	0.743388
citrate	Collinsella	1	0.774974	-1.417520935(-3.998838986,1.163797116)	0.28179	0.743388
2-hydroxyisobutyrate	Anaerotruncus	0.995984	0.928194	-1.904423361(-5.373513588,1.564666867)	0.281945	0.743388
uracil	Eggerthella	0.660643	0.675159	-5.43065401(-15.33481898,4.473510955)	0.282514	0.743388
3-hydroxyisovalerate	Anaerotruncus	0.99498	0.928118	-1.946549792(-5.496699084,1.6035995)	0.282531	0.743388
lactate	Roseburia	0.992972	0.96928	1.210950334(-.9997528704,3.421653538)	0.283	0.743388
L-alanine	Bilophila	0.99498	0.748414	-2.691848278(-7.611612957,2.227916402)	0.283543	0.743388
L-valine_abso	Clostridium XVIII	0.630522	0.52562	4.209615397(-3.48493022,11.90416101)	0.283595	0.743388
L-histidine	Fusicatenibacter	0.962851	0.887309	1.849554003(-1.531279232,5.230387239)	0.283613	0.743388
succinate	Streptococcus	0.949799	0.700552	2.371515561(-1.968937618,6.71196874)	0.284225	0.743388
L-tyrosine	Sutterella	0.796185	0.541005	.4062691658(-.3374954231,1.150033755)	0.28435	0.743388
O-phospho-choline	Dialister	0.656627	0.645265	.5364236837(-.4482192461,1.521066613)	0.285625	0.743388
3-hydroxyisovalerate	Catabacter	0.99498	0.760042	-2.430703378(-6.897827186,2.03642043)	0.286207	0.743388
formate	Subdoligranulum	0.982932	0.949679	1.043392309(-.8764256163,2.963210235)	0.28678	0.743388
L-valine_abso	Escherichia/Shigella	0.630522	0.565289	.6596595271(-.5543220306,1.873641085)	0.286869	0.743388
ethanolamine	Faecalibacterium	0.973896	0.985961	.2225129119(-.1870101478,.6320359715)	0.286903	0.743388
3-hydroxyisovalerate	Clostridium XlVa	0.99498	0.977801	.914941724(-.7693012021,2.59918465)	0.287001	0.743388
L-valine_abso	Coprobacter	0.630522	0.628099	-3.509779694(-9.987981192,2.968421804)	0.288292	0.743388
indoxylsulfate	Catabacter	0.768072	0.765753	-3.15493584(-8.989239541,2.679367861)	0.289207	0.743388
O-phospho-choline	Ruminococcus	0.656627	0.913323	-.4697952003(-1.341859449,.4022690488)	0.29103	0.745765
formate	Anaerovorax	0.982932	0.662741	-5.388014028(-15.40999202,4.633963966)	0.292013	0.747145
glycine	Ruminococcus2	1	0.968454	-2.24498805(-6.421672025,1.931695925)	0.292116	0.747145
methylamine	Catabacter	0.754016	0.769553	2.906602305(-2.529632412,8.342837022)	0.294667	0.751647
trimethylamine-N-oxide	Subdoligranulum	0.998996	0.949474	-1.54835012(-4.448994351,1.35229411)	0.29546	0.752527
L-histidine	Coprobacter	0.962851	0.615974	-4.11369301(-11.83874108,3.611355058)	0.296621	0.754341
acetate	Parasutterella	0.942771	0.848383	-.5343636679(-1.538570764,.4698434284)	0.296973	0.754341
urea	Flavonifractor	1	0.909569	-2.391810465(-6.89088498,2.10726405)	0.29743	0.754341
lactate	Collinsella	0.992972	0.774364	1.606964446(-1.416916862,4.630845754)	0.29761	0.754341
O-phospho-choline	Anaerovorax	0.656627	0.680578	-4.433635354(-12.7766544,3.909383688)	0.297615	0.754341
indoxylsulfate	Alistipes	0.768072	0.969863	.455856463(-.4031259622,1.314838888)	0.298275	0.754341
trimethylamine-N-oxide	Streptococcus	0.998996	0.704211	-2.334454672(-6.738057388,2.069148045)	0.298794	0.754341
3-aminoisobutyrate	Fusicatenibacter	0.61747	0.888701	3.471786551(-3.100257354,10.04383046)	0.30049	0.756174
urea	Fusicatenibacter	1	0.884332	1.048498771(-.9410293634,3.038026905)	0.301642	0.757938
glycine	Blautia	1	0.865405	-1.832491194(-5.312449684,1.647467296)	0.302032	0.757938
dimethylamine	Oscillibacter	1	0.995794	-.4169308059(-1.208914209,.3750525969)	0.302165	0.757938
glycine	Anaerotruncus	1	0.928496	2.853415477(-2.58045601,8.287286964)	0.303381	0.758905
3-aminoisobutyrate	Holdemanella	0.61747	0.505902	-1.982632553(-5.759157572,1.793892467)	0.303499	0.758905
tau-methyl-histidine	Anaerovorax	0.731928	0.671449	-4.708192403(-13.67927827,4.262893469)	0.303656	0.758905
cis-aconitate	Catabacter	0.991968	0.761905	-2.096849147(-6.099837312,1.906139018)	0.304576	0.758905
betaine	Blautia	0.921687	0.867429	-2.083128895(-6.062337233,1.896079443)	0.304869	0.758905
2-hydroxyisobutyrate	Odoribacter	0.995984	0.882788	-1.437847331(-4.200665795,1.324971132)	0.307719	0.764071
hippurate	Streptococcus	1	0.70347	2.718208786(-2.505206755,7.941624328)	0.307755	0.764071
3-aminoisobutyrate	Collinsella	0.61747	0.807757	-2.860494203(-8.365245305,2.6442569)	0.308451	0.764071
creatinine	Alistipes	1	0.970557	.2443244636(-.2261790739,.7148280011)	0.308784	0.764071
L-histidine	Intestinimonas	0.962851	0.648796	-13.32349113(-39.0060522,12.35906994)	0.309257	0.764071
succinate	Faecalibacterium	0.949799	0.98674	.4207374865(-.3912851467,1.23276012)	0.309855	0.764071
acetone	Anaerotruncus	0.783133	0.929825	-3.10046294(-9.087084172,2.886158291)	0.310076	0.764071
indoxylsulfate	Clostridium IV	0.768072	0.968493	-.8436418453(-2.47437571,.7870920191)	0.310599	0.764071
D-glucose	Holdemanella	0.783133	0.512752	1.551270535(-1.447450516,4.549991586)	0.310626	0.764071
L-carnitine	Pseudoflavonifractor	0.96988	0.861021	8.765631659(-8.205040388,25.7363037)	0.311369	0.764071
1-methylnicotinamide	Pseudoflavonifractor	0.643574	0.843137	5.06816162(-4.758166693,14.89448993)	0.312065	0.764071
acetone	Eggerthella	0.783133	0.650472	-6.466042808(-19.01690162,6.084816)	0.312616	0.764071
L-valine_abso	Catabacter	0.630522	0.74876	2.423544324(-2.281433911,7.128522559)	0.312696	0.764071
acetate	Holdemania	0.942771	0.570792	-20.17241057(-59.34420274,18.9993816)	0.312817	0.764071
L-alanine	Prevotella	0.99498	0.55814	.1377246277(-.1298386685,.4052879239)	0.313039	0.764071
L-tyrosine	Fusicatenibacter	0.796185	0.876984	1.36504526(-1.291075177,4.021165698)	0.313803	0.764071
L-histidine	Ruminococcus2	0.962851	0.968271	-1.931034496(-5.697718484,1.835649492)	0.314994	0.764071
L-carnitine	Bilophila	0.96988	0.745928	-4.610316824(-13.61465703,4.394023379)	0.315609	0.764071
2-hydroxyisobutyrate	Intestinimonas	0.995984	0.652587	9.199055799(-8.81797112,27.21608272)	0.316967	0.765548
O-acetyl-carnitine	Streptococcus	0.678715	0.710078	2.121127985(-2.033530837,6.275786808)	0.316999	0.765548
acetate	Prevotella	0.942771	0.552954	-.1565841595(-.4633151052,.1501467861)	0.317045	0.765548
D-glucose	Bacteroides	0.783133	0.998658	.2669765374(-.2567505967,.7907036715)	0.317738	0.765548
4-hydroxyphenylacetate	Holdemania	0.821285	0.570332	18.53485034(-17.82573072,54.8954314)	0.317749	0.765548
3-aminoisobutyrate	Roseburia	0.61747	0.966273	1.872136252(-1.800668094,5.544940599)	0.31777	0.765548
L-valine_abso	Holdemania	0.630522	0.563636	15.35831998(-14.82959536,45.54623531)	0.318694	0.765548
taurine	Barnesiella	0.763052	0.730663	1.38492316(-1.347617807,4.117464127)	0.320534	0.766455
2-hydroxyisobutyrate	Blautia	0.995984	0.864836	1.104810656(-1.078544552,3.288165863)	0.321309	0.767217
succinate	Clostridium XVIII	0.949799	0.538122	-6.502184417(-19.37327717,6.368908337)	0.322111	0.76804
L-histidine	Bilophila	0.962851	0.743982	-2.624376982(-7.821277535,2.572523571)	0.322291	0.76804
methylamine	Barnesiella	0.754016	0.719274	-.8872443046(-2.64575035,.8712617404)	0.322718	0.76804
L-threonine	Clostridium IV	0.982932	0.970021	-.7935071595(-2.367786289,.7807719704)	0.323197	0.76804
lactate	Clostridium XlVa	0.992972	0.977754	1.368062762(-1.350777318,4.086902842)	0.324029	0.768255
tau-methyl-histidine	Subdoligranulum	0.731928	0.952654	.7940383223(-.7853378509,2.373414496)	0.324437	0.768255
3-hydroxyisovalerate	Escherichia/Shigella	0.99498	0.561311	.4821231263(-.4780175542,1.442263807)	0.325031	0.768462
O-phospho-choline	Alistipes	0.656627	0.977528	-.33845016(-1.012850715,.335950395)	0.325305	0.768462
dimethylamine	Bacteroides	1	0.998948	.0850770199(-.0853366419,.2554906816)	0.327833	0.772912
creatinine	Ruminococcus2	1	0.968454	-.9650747643(-2.901887575,.9717380465)	0.328762	0.774018
urea	Dorea	1	0.729758	-3.180896342(-9.567308607,3.205515923)	0.328963	0.774018
choline	Butyricimonas	0.534137	0.624754	-3.835730915(-11.53859768,3.867135846)	0.329071	0.774018
creatinine	Bacteroides	1	0.998948	.0786203128(-.0795197082,.2367603337)	0.329854	0.774018
3-aminoisobutyrate	Coprobacter	0.61747	0.620573	-7.996883489(-24.08720219,8.093435214)	0.330006	0.774018
4-hydroxyphenylacetate	Bilophila	0.821285	0.741688	-2.417944623(-7.305114588,2.469225343)	0.332197	0.774511
pyroglutamate	Clostridium XlVa	0.874498	0.977218	.6797420671(-.6984984974,2.057982632)	0.333721	0.776988
pi-methyl-histidine	Dorea	0.674699	0.720312	10.48532871(-10.82062773,31.79128515)	0.334765	0.778341
N,N-dimethylglycine	Subdoligranulum	0.981928	0.948553	1.401620545(-1.448912305,4.252153395)	0.335185	0.778341
creatinine	Catabacter	1	0.760252	-1.557918903(-4.732312332,1.616474526)	0.336097	0.779282
taurine	Alistipes	0.763052	0.972376	.6231173775(-.6516026479,1.897837403)	0.338021	0.781586
creatinine	Clostridium XVIII	1	0.546793	2.641068902(-2.771417388,8.053555193)	0.33888	0.782496
D-glucose	Flavonifractor	0.783133	0.902013	6.795519115(-7.139516417,20.73055465)	0.339178	0.782496
4-hydroxyphenylacetate	Anaerovorax	0.821285	0.681586	5.516045827(-5.806818561,16.83891021)	0.339671	0.782496
O-acetyl-carnitine	Prevotella	0.678715	0.551938	.1688576805(-.1779311618,.5156465228)	0.339911	0.782496
acetone	Blautia	0.783133	0.865047	1.694709793(-1.808216191,5.197635777)	0.343014	0.786639
urea	Odoribacter	1	0.882229	1.122887391(-1.198983327,3.44475811)	0.343198	0.786639
pyroglutamate	Anaerovorax	0.874498	0.669065	-3.498462002(-10.73481797,3.737893962)	0.343355	0.786639
N,N-dimethylglycine	Escherichia/Shigella	0.981928	0.559486	-.7697191987(-2.364645734,.8252073366)	0.344206	0.786639
citrate	Roseburia	1	0.968454	-.9286453415(-2.856217811,.9989271282)	0.345042	0.786994
trimethylamine-N-oxide	Dorea	0.998996	0.730526	-6.455478898(-19.86910268,6.958144879)	0.345549	0.787084
L-valine_abso	Dorea	0.630522	0.705785	3.873707561(-4.1800244,11.92743952)	0.34583	0.787084
3-aminoisobutyrate	Ruminococcus	0.61747	0.935919	-1.039018481(-3.203739294,1.125702332)	0.346838	0.787885
glycolate	Streptococcus	0.983936	0.703308	-1.233303202(-3.809306871,1.342700468)	0.348057	0.789587
ethanolamine	Ruminococcus2	0.973896	0.967603	-1.124446565(-3.478993691,1.230100562)	0.349269	0.791269
L-carnitine	Parasutterella	0.96988	0.842562	.7533063564(-.8260961872,2.3327089)	0.349882	0.791591
L-tyrosine	Ruminococcus	0.796185	0.916667	-.4307393212(-1.335551525,.4740728826)	0.350795	0.792589
hypoxanthine	Fusicatenibacter	0.860442	0.887393	-1.777676378(-5.519081509,1.963728753)	0.351725	0.793623
cis-aconitate	Ruminococcus2	0.991968	0.968254	-1.136758047(-3.530138545,1.25662245)	0.351904	0.793623
cis-aconitate	Parabacteroides	0.991968	0.91746	.4258018748(-.4713341505,1.3229379)	0.352244	0.793623
choline	Intestinimonas	0.534137	0.638507	-15.07115198(-46.82526653,16.68296256)	0.352247	0.793623
O-acetyl-carnitine	Clostridium XlVb	0.678715	0.896124	4.012542616(-4.443179446,12.46826468)	0.352333	0.793623
1-methylnicotinamide	Prevotella	0.643574	0.566993	-.1273524766(-.3969209195,.1422159664)	0.354473	0.794493
formate	Intestinimonas	0.982932	0.652034	10.04035557(-11.22953494,31.31024608)	0.354866	0.794493
L-tyrosine	Clostridium XlVa	0.796185	0.973545	.9085163482(-1.016396434,2.83342913)	0.354935	0.794493
hypoxanthine	Ruminococcus2	0.860442	0.965728	-1.920150468(-5.99088288,2.150581945)	0.355222	0.794493
L-threonine	Subdoligranulum	0.982932	0.949679	1.009779878(-1.133282736,3.152842492)	0.355743	0.794493
3-aminoisobutyrate	Intestinimonas	0.61747	0.652614	-28.60687043(-89.35331071,32.13956985)	0.356012	0.794493
pyroglutamate	Alistipes	0.874498	0.972422	-.2499202903(-.7809417003,.2811011196)	0.3563	0.794493
4-hydroxyphenylacetate	Intestinimonas	0.821285	0.652174	-11.24256503(-35.20937385,12.7242438)	0.357888	0.794728
trimethylamine-N-oxide	Coprobacter	0.998996	0.612632	4.560310214(-5.16598474,14.28660517)	0.358118	0.794728
acetate	Parabacteroides	0.942771	0.917503	-.7095321657(-2.22901602,.8099516883)	0.360078	0.797484
dimethylamine	Dialister	1	0.658254	.3295621906(-.3784064429,1.037530824)	0.361573	0.799743
O-acetyl-carnitine	Coprobacter	0.678715	0.607752	-4.364716751(-13.74792807,5.018494567)	0.361926	0.799743
acetone	Bacteroides	0.783133	0.99865	.1714238574(-.1979822184,.5408299333)	0.363072	0.800951
dimethylamine	Butyricicoccus	1	0.91062	1.421042013(-1.641488696,4.483572722)	0.363117	0.800951
urea	Barnesiella	1	0.729758	-.5385864727(-1.699323201,.6221502558)	0.363123	0.800951
succinate	Dorea	0.949799	0.727072	-6.16528267(-19.45816495,7.127599613)	0.36333	0.800951
methylamine	Subdoligranulum	0.754016	0.945531	.9614217266(-1.113105547,3.035949)	0.363705	0.800951
dimethylamine	Bilophila	1	0.746583	1.340366965(-1.554463453,4.235197383)	0.36414	0.800951
L-alanine	Intestinimonas	0.99498	0.65222	-11.18440857(-35.4174843,13.04866717)	0.365682	0.800951
lactate	Clostridium sensu stricto	0.992972	0.505297	-1.957189571(-6.200085772,2.285706629)	0.36594	0.800951
N,N-dimethylglycine	Collinsella	0.981928	0.779207	1.422301125(-1.672521198,4.517123448)	0.367722	0.802779
choline	Parasutterella	0.534137	0.844794	-.4121318597(-1.310339006,.4860752864)	0.368489	0.803412
1-methylnicotinamide	Coprobacter	0.643574	0.630719	3.37187979(-3.984309398,10.72806898)	0.368975	0.803429
tau-methyl-histidine	Dialister	0.731928	0.661406	.3948705475(-.4668158241,1.256556919)	0.3691	0.803429
glycine	Dialister	1	0.658254	-.6483291415(-2.065040969,.7683826857)	0.369752	0.803429
formate	Catabacter	0.982932	0.762313	2.294177499(-2.723697588,7.312052586)	0.370201	0.803429
urea	Parasutterella	1	0.844374	.2479399066(-.2959624516,.7918422649)	0.371613	0.805001
formate	Clostridium XVIII	0.982932	0.544968	-3.892593077(-12.43993258,4.654746429)	0.372072	0.805001
creatinine	Fusicatenibacter	1	0.884332	-.7921910977(-2.532635841,.9482536457)	0.372335	0.805001
3-aminoisobutyrate	Catabacter	0.61747	0.780776	-5.165478913(-16.52667482,6.195716992)	0.372867	0.805001
indoxylsulfate	Holdemania	0.768072	0.579452	-17.25215651(-55.21082122,20.70650821)	0.373036	0.805001
tau-methyl-histidine	Ruminococcus	0.731928	0.913917	-.3271750512(-1.049316925,.3949668221)	0.374549	0.805136
pyroglutamate	Coprobacter	0.874498	0.609113	-2.146676313(-6.908841455,2.615488828)	0.376962	0.809289
cis-aconitate	Escherichia/Shigella	0.991968	0.559788	-.3775626539(-1.215670727,.4605454196)	0.377262	0.809289
urea	Holdemania	1	0.572029	9.874163943(-12.08295789,31.83128577)	0.378101	0.809667
methylamine	Eggerthella	0.754016	0.680168	-4.554921799(-14.69342617,5.583582574)	0.37856	0.809667
formate	Escherichia/Shigella	0.982932	0.557816	.4832693523(-.5983354123,1.564874117)	0.381178	0.814182
uracil	Butyricicoccus	0.660643	0.904459	-1.915974497(-6.204942396,2.372993403)	0.38127	0.814182
tau-methyl-histidine	Coprobacter	0.731928	0.619799	-2.302689498(-7.465509953,2.860130957)	0.382025	0.814182
pyroglutamate	Parasutterella	0.874498	0.85012	-.2403908286(-.7800312941,.2992496369)	0.382611	0.814182
hypoxanthine	Pseudoflavonifractor	0.860442	0.844553	-4.729110668(-15.36079025,5.902568911)	0.383308	0.81459
O-phospho-choline	Clostridium XlVa	0.656627	0.974318	-.7461817436(-2.43367334,.9413098532)	0.386126	0.819542
D-glucose	Coprobacter	0.783133	0.621477	-5.748423015(-18.76064826,7.263802232)	0.38657	0.819542
methylamine	Bacteroides	0.754016	0.998603	-.1230793353(-.401934918,.1557762473)	0.386997	0.819542
L-tyrosine	Odoribacter	0.796185	0.891534	-1.319995445(-4.325850453,1.685859563)	0.389403	0.823378
3-hydroxyisovalerate	Clostridium XVIII	0.99498	0.544397	3.339551086(-4.276250071,10.95535224)	0.390092	0.823801
taurine	Roseburia	0.763052	0.964088	-1.178632919(-3.870379643,1.513113805)	0.390778	0.824212
betaine	Prevotella	0.921687	0.548571	.1438128408(-.1852459336,.4728716152)	0.391672	0.825064
3-aminoisobutyrate	Bilophila	0.61747	0.752108	4.58932298(-5.928448369,15.10709433)	0.392435	0.825635
pyroglutamate	Bacteroides	0.874498	0.998801	.080703972(-.1043664784,.2657744224)	0.392726	0.825635
taurine	Holdemania	0.763052	0.56768	-24.05681166(-79.37809789,31.26447456)	0.394046	0.826956
creatinine	Streptococcus	1	0.70347	-.7990985993(-2.637046312,1.038849114)	0.394132	0.826956
creatinine	Butyricimonas	1	0.637224	-1.678279273(-5.556382651,2.199824105)	0.396332	0.82865
hippurate	Coprobacter	1	0.613039	4.930768062(-6.463524371,16.32506049)	0.396352	0.82865
choline	Odoribacter	0.534137	0.874263	2.30275974(-3.021256068,7.626775548)	0.396589	0.82865
taurine	Clostridium IV	0.763052	0.972376	-1.013682463(-3.36048061,1.333115683)	0.397222	0.82865
lactate	Parasutterella	0.992972	0.84428	-.4600972913(-1.52666724,.6064726575)	0.397837	0.82865
taurine	Oscillibacter	0.763052	0.997238	.8940365235(-1.178580866,2.966653913)	0.397864	0.82865
2-hydroxyisobutyrate	Streptococcus	0.995984	0.704329	-1.077124892(-3.577818436,1.423568653)	0.398549	0.82865
methylamine	Roseburia	0.754016	0.96648	-.7729637234(-2.567931314,1.022003867)	0.398661	0.82865
L-threonine	Collinsella	0.982932	0.773019	1.026607606(-1.360130088,3.413345299)	0.399206	0.82865
2-hydroxyisobutyrate	Prevotella	0.995984	0.555438	-.0854070736(-.2844243949,.1136102476)	0.400288	0.82865
L-carnitine	Butyricicoccus	0.96988	0.910966	4.042577566(-5.389710463,13.4748656)	0.400897	0.82865
1-methylnicotinamide	Parasutterella	0.643574	0.841503	.3775861132(-.5050056014,1.260177828)	0.401749	0.82865
citrate	Prevotella	1	0.556257	-.122938975(-.4103630064,.1644850564)	0.401846	0.82865
urea	Intestinimonas	1	0.651945	-6.475978516(-21.61769716,8.665740125)	0.401885	0.82865
L-alanine	Parabacteroides	0.99498	0.917548	-.5675199012(-1.899181679,.7641418766)	0.403557	0.82865
cis-aconitate	Pseudoflavonifractor	0.991968	0.858201	-2.637644997(-8.847347454,3.572057459)	0.405117	0.830489
L-carnitine	Catabacter	0.96988	0.760043	-4.428071174(-14.8540969,5.997954547)	0.40517	0.830489
citrate	Holdemania	1	0.572029	16.27577594(-22.05085817,54.60241005)	0.40523	0.830489
1-methylnicotinamide	Sutterella	0.643574	0.560458	.3566818324(-.4838317428,1.197195408)	0.405559	0.830489
L-threonine	Clostridium XlVb	0.982932	0.892934	2.597718582(-3.529380976,8.72481814)	0.405991	0.830489
taurine	Clostridium XlVa	0.763052	0.976519	-1.458574237(-4.919961105,2.002812632)	0.408862	0.833087
urea	Clostridium IV	1	0.970557	-.4270226448(-1.442249349,.5882040596)	0.409714	0.833814
hypoxanthine	Butyricimonas	0.860442	0.637699	-3.44517277(-11.6417108,4.751365258)	0.410046	0.833814
D-glucose	Ruminococcus2	0.783133	0.966443	-2.710371215(-9.15877895,3.73803652)	0.41005	0.833814
acetone	Catabacter	0.783133	0.767881	-3.13868638(-10.60773781,4.330365053)	0.410152	0.833814
taurine	Clostridium XVIII	0.763052	0.535912	-6.118043705(-20.67942597,8.443338556)	0.41023	0.833814
glycine	Clostridium XlVa	1	0.977918	-1.114135659(-3.766982874,1.538711555)	0.410428	0.833814
hypoxanthine	Odoribacter	0.860442	0.883721	1.749126726(-2.423068418,5.921321869)	0.411257	0.833814
succinate	Catabacter	0.949799	0.765746	3.138816974(-4.348329348,10.6259633)	0.411264	0.833814
4-hydroxyphenylacetate	Pseudoflavonifractor	0.821285	0.849105	3.768830717(-5.240048707,12.77771014)	0.412248	0.833814
O-acetyl-carnitine	Anaerotruncus	0.678715	0.928682	-2.85545244(-9.69215794,3.98125306)	0.41301	0.833814
citrate	Clostridium sensu stricto	1	0.504732	1.546675041(-2.16224554,5.255595623)	0.413738	0.833814
N,N-dimethylglycine	Dorea	0.981928	0.732047	-5.473481761(-18.60351251,7.656548986)	0.413903	0.833814
indoxylsulfate	Dialister	0.768072	0.669863	-.5206787259(-1.77028213,.7289246783)	0.414118	0.833814
D-glucose	Sutterella	0.783133	0.542282	.6198795253(-.8719104266,2.111669477)	0.415405	0.833814
dimethylamine	Streptococcus	1	0.70347	-.8220782515(-2.802523328,1.158366825)	0.415888	0.833814
glycolate	Oscillibacter	0.983936	0.995731	-.4297618281(-1.469559424,.6100357683)	0.417895	0.835293
formate	Dorea	0.982932	0.730193	3.69223388(-5.242612366,12.62708013)	0.417977	0.835293
3-hydroxyisovalerate	Intestinimonas	0.99498	0.65222	7.687547556(-10.94333809,26.3184332)	0.418672	0.835293
choline	Bacteroides	0.534137	1	-.1218633252(-.4182727944,.1745461441)	0.420356	0.837226
1-methylnicotinamide	Anaerovorax	0.643574	0.665033	5.285629484(-7.595056117,18.16631508)	0.421237	0.837987
O-phospho-choline	Fusicatenibacter	0.656627	0.876405	-1.170354802(-4.024383415,1.683673812)	0.421556	0.837987
3-hydroxyisovalerate	Subdoligranulum	0.99498	0.94926	.7024483421(-1.011342831,2.416239515)	0.421773	0.837987
urea	Butyricicoccus	1	0.91062	-1.330304308(-4.58015835,1.919549733)	0.422381	0.837987
glycolate	Coprobacter	0.983936	0.614728	-2.29540956(-7.905584051,3.31476493)	0.422598	0.837987
trigonelline	Streptococcus	0.911647	0.699655	2.170748202(-3.14013693,7.481633333)	0.42307	0.837987
L-threonine	Sutterella	0.982932	0.536403	.3389976327(-.4926635292,1.170658795)	0.424342	0.838213
citrate	Butyricimonas	1	0.637224	-3.090588137(-10.69034805,4.509171777)	0.425418	0.839352
L-histidine	Subdoligranulum	0.962851	0.949672	.9499687342(-1.387963624,3.287901092)	0.425806	0.839352
4-hydroxyphenylacetate	Butyricicoccus	0.821285	0.910486	2.010621491(-2.949282906,6.970525888)	0.426892	0.840288
urea	Coprococcus	1	0.830705	-.8720281027(-3.024827856,1.280771651)	0.427244	0.840288
L-valine_abso	Prevotella	0.630522	0.545455	.0871935636(-.1285752263,.3029623536)	0.428341	0.841169
O-acetyl-carnitine	Odoribacter	0.678715	0.87907	2.827749283(-4.171883333,9.8273819)	0.428479	0.841169
betaine	Pseudoflavonifractor	0.921687	0.857143	-4.588398875(-15.96435504,6.787557291)	0.429215	0.841169
betaine	Alistipes	0.921687	0.971429	-.4319638375(-1.504015757,.6400880815)	0.429684	0.841169
ethanolamine	Streptococcus	0.973896	0.701944	-.8955447716(-3.12125487,1.330165327)	0.430335	0.841169
acetate	Odoribacter	0.942771	0.882943	1.705682226(-2.538674965,5.950039417)	0.4309	0.841282
3-hydroxyisovalerate	Alistipes	0.99498	0.970402	-.2660397762(-.9286091187,.3965295662)	0.431294	0.841282
O-acetyl-carnitine	Coprococcus	0.678715	0.827907	-1.815944621(-6.346900643,2.715011401)	0.432145	0.841756
betaine	Anaerotruncus	0.921687	0.928	-2.295365431(-8.027321191,3.43659033)	0.43253	0.841756
pi-methyl-histidine	Butyricimonas	0.674699	0.646875	6.410266593(-9.614934716,22.4354679)	0.433035	0.841756
indoxylsulfate	Collinsella	0.768072	0.787671	-.9616341243(-3.369383478,1.446115229)	0.433749	0.841954
citrate	Faecalibacterium	1	0.98633	.2622337855(-.3966046644,.9210722353)	0.435324	0.844037
trimethylamine-N-oxide	Blautia	0.998996	0.865263	-1.529585208(-5.382069571,2.322899155)	0.436462	0.845268
L-valine_abso	Eggerthella	0.630522	0.657851	-3.223152917(-11.34264583,4.896339996)	0.436547	0.845268
3-hydroxyisovalerate	Ruminococcus2	0.99498	0.968288	-1.081324326(-3.807587982,1.64493933)	0.436932	0.845268
glycolate	Ruminococcus2	0.983936	0.967983	-1.085042647(-3.828136402,1.658051108)	0.438179	0.84567
acetate	Streptococcus	0.942771	0.705686	1.501180162(-2.300092469,5.302452793)	0.438919	0.846128
trigonelline	Collinsella	0.911647	0.787112	1.510771047(-2.314979834,5.336521929)	0.438942	0.846128
L-alanine	Coprococcus	0.99498	0.831924	-1.357170137(-4.802199097,2.087858822)	0.440038	0.846344
cis-aconitate	Bilophila	0.991968	0.746032	1.307042805(-2.016757806,4.630843416)	0.440866	0.846967
4-hydroxyphenylacetate	Eggerthella	0.821285	0.671355	4.116533274(-6.355379752,14.5884463)	0.441023	0.846967
methylamine	Clostridium XlVa	0.754016	0.97486	.9119182042(-1.410356293,3.234192702)	0.441511	0.846967
O-acetyl-carnitine	Alistipes	0.678715	0.972093	-.479627129(-1.70141292,.7421586617)	0.441651	0.846967
glycine	Butyricicoccus	1	0.91062	2.404935518(-3.725442977,8.535314012)	0.441959	0.846967
tau-methyl-histidine	Holdemanella	0.731928	0.502152	.4797705325(-.746084193,1.705625258)	0.443032	0.846967
betaine	Barnesiella	0.921687	0.722286	-.8985947202(-3.196253491,1.399064051)	0.443364	0.846967
lactate	Coprobacter	0.992972	0.613347	-3.500718982(-12.46613476,5.464696795)	0.44409	0.846967
methylamine	Blautia	0.754016	0.856145	-1.18250015(-4.21476706,1.84976676)	0.44467	0.846967
pyroglutamate	Flavonifractor	0.874498	0.904077	-1.759963692(-6.28498478,2.765057396)	0.445875	0.84787
trigonelline	Coprobacter	0.911647	0.613349	-4.804144729(-17.1618169,7.553527439)	0.446089	0.84787
trigonelline	Alistipes	0.911647	0.96893	-.5388056409(-1.927025431,.849414149)	0.446827	0.84787
pi-methyl-histidine	Flavonifractor	0.674699	0.904688	-6.740321212(-24.14107126,10.66042883)	0.447728	0.848513
L-threonine	Coprobacter	0.982932	0.61349	-2.705689125(-9.716001513,4.304623263)	0.449371	0.850667
L-carnitine	Butyricimonas	0.96988	0.635179	-4.95684633(-17.8111415,7.897448842)	0.449771	0.850667
urea	Coprobacter	1	0.613039	-1.760880154(-6.328558558,2.806798249)	0.449899	0.850667
citrate	Streptococcus	1	0.70347	1.37856137(-2.20856079,4.965683531)	0.451311	0.851464
dimethylamine	Ruminococcus	1	0.920084	.2329611433(-.3737036538,.8396259403)	0.451671	0.851464
glycine	Collinsella	1	0.774974	1.091623387(-1.751833735,3.935080508)	0.451784	0.851464
choline	Clostridium XlVa	0.534137	0.972495	-.9220351371(-3.324488291,1.480418017)	0.451923	0.851464
L-histidine	Clostridium XlVb	0.962851	0.891685	-2.579848925(-9.306727292,4.147029441)	0.452248	0.851464
lactate	Odoribacter	0.992972	0.881356	-1.751800556(-6.322901483,2.819300372)	0.452578	0.851464
glycine	Streptococcus	1	0.70347	-1.513897815(-5.464488836,2.436693206)	0.452608	0.851464
indoxylsulfate	Coprobacter	0.768072	0.615068	2.760912187(-4.452657156,9.97448153)	0.453162	0.851464
3-aminoisobutyrate	Flavonifractor	0.61747	0.91231	6.461696894(-10.43296029,23.35635408)	0.453479	0.851464
succinate	Collinsella	0.949799	0.779006	-1.205151935(-4.359611943,1.949308072)	0.453979	0.851464
pi-methyl-histidine	Clostridium XVIII	0.674699	0.534375	7.702837645(-12.46078921,27.8664645)	0.454015	0.851464
acetone	Collinsella	0.783133	0.774629	-1.138179571(-4.131789513,1.855430371)	0.45616	0.851464
L-histidine	Butyricicoccus	0.962851	0.910284	-2.067537904(-7.5140375,3.378961691)	0.456865	0.851464
pi-methyl-histidine	Faecalibacterium	0.674699	0.990625	.5303494424(-.8692677451,1.92996663)	0.457676	0.851464
lactate	Oscillibacter	0.992972	0.995763	.6239874112(-1.023778541,2.271753364)	0.457958	0.851464
choline	Catabacter	0.534137	0.738703	-2.545622801(-9.268311744,4.177066142)	0.457989	0.851464
1-methylnicotinamide	Butyricicoccus	0.643574	0.915033	1.698089199(-2.786824185,6.183002583)	0.458035	0.851464
hippurate	Intestinimonas	1	0.651945	-14.283897(-52.06369066,23.49589666)	0.458676	0.851464
L-valine_abso	Bilophila	0.630522	0.728926	-1.490694454(-5.437108117,2.455719209)	0.459091	0.851464
succinate	Anaerovorax	0.949799	0.666298	-5.63956008(-20.56955425,9.290434095)	0.459091	0.851464
tau-methyl-histidine	Eggerthella	0.731928	0.658537	2.920201106(-4.828561814,10.66896403)	0.46013	0.851464
lactate	Bilophila	0.992972	0.745763	2.263222674(-3.760973781,8.287419129)	0.461526	0.851464
taurine	Parabacteroides	0.763052	0.914365	.8129198076(-1.350959503,2.976799118)	0.46154	0.851464
L-alanine	Fusicatenibacter	0.99498	0.884778	1.196139981(-1.99081456,4.383094523)	0.461961	0.851464
trigonelline	Ruminococcus2	0.911647	0.970081	2.165274768(-3.610731774,7.941281309)	0.462498	0.851464
betaine	Faecalibacterium	0.921687	0.988571	-.2867874054(-1.052231981,.4786571705)	0.462744	0.851464
L-valine_abso	Anaerotruncus	0.630522	0.915702	-1.367131514(-5.01770094,2.283437913)	0.462947	0.851464
methanol	Parabacteroides	1	0.917981	-.5196732197(-1.907881282,.8685348421)	0.463126	0.851464
trigonelline	Intestinimonas	0.911647	0.655926	15.15823892(-25.34050673,55.65698456)	0.463197	0.851464
glycine	Alistipes	1	0.970557	.3799126569(-.6352794605,1.395104774)	0.463271	0.851464
3-aminoisobutyrate	Odoribacter	0.61747	0.897133	3.882437329(-6.492526844,14.2574015)	0.463289	0.851464
L-alanine	Pseudoflavonifractor	0.99498	0.856237	-3.46928196(-12.7422151,5.803651179)	0.463387	0.851464
tau-methyl-histidine	Holdemania	0.731928	0.563845	9.491414314(-15.88371453,34.86654316)	0.46349	0.851464
acetone	Flavonifractor	0.783133	0.909582	-3.752557915(-13.78519564,6.280079813)	0.4635	0.851464
acetate	Coprobacter	0.942771	0.61427	3.141581754(-5.282305022,11.56546853)	0.464814	0.851464
acetone	Dorea	0.783133	0.734143	-4.574932898(-16.85290616,7.703040361)	0.465202	0.851464
O-phospho-choline	Bilophila	0.656627	0.751204	-1.386101269(-5.109125312,2.336922773)	0.465571	0.851464
succinate	Escherichia/Shigella	0.949799	0.563536	-.6027047749(-2.224312159,1.018902609)	0.466331	0.851464
O-acetyl-carnitine	Ruminococcus2	0.678715	0.970543	-1.636193712(-6.04952573,2.777138306)	0.46745	0.851464
acetone	Parabacteroides	0.783133	0.91498	.6120269419(-1.039570902,2.263624786)	0.467657	0.851464
citrate	Coprobacter	1	0.613039	-2.894571649(-10.72106368,4.931920386)	0.468527	0.851464
O-acetyl-carnitine	Blautia	0.678715	0.869767	-1.375840527(-5.111101786,2.359420733)	0.470337	0.851464
uracil	Clostridium XVIII	0.660643	0.538217	-3.195483609(-11.87677217,5.485804956)	0.470639	0.851464
4-hydroxyphenylacetate	Clostridium XVIII	0.821285	0.534527	3.631788341(-6.234980014,13.4985567)	0.470646	0.851464
trimethylamine-N-oxide	Clostridium XlVa	0.998996	0.977895	-1.05602721(-3.932089039,1.82003462)	0.471737	0.851464
3-hydroxyisovalerate	Odoribacter	0.99498	0.881607	-1.047783762(-3.904963259,1.809395734)	0.472291	0.851464
3-aminoisobutyrate	Clostridium XVIII	0.61747	0.522766	-11.59248142(-43.36140015,20.17643731)	0.474491	0.851464
N,N-dimethylglycine	Fusicatenibacter	0.981928	0.885316	1.501434295(-2.62662786,5.629496451)	0.475928	0.852916
trimethylamine-N-oxide	Coprococcus	0.998996	0.831579	-1.645588785(-6.17064191,2.879464339)	0.475992	0.852916
urea	Butyricimonas	1	0.637224	1.606270607(-2.828000277,6.040541491)	0.477718	0.854302
indoxylsulfate	Faecalibacterium	0.768072	0.987671	-.2261669119(-.8530030214,.4006691975)	0.479462	0.856509
indoxylsulfate	Holdemanella	0.768072	0.509589	.6562238443(-1.162701653,2.475149342)	0.4795	0.856509
D-glucose	Clostridium XlVb	0.783133	0.889933	4.320682584(-7.666913661,16.30827883)	0.479922	0.856509
hypoxanthine	Clostridium XVIII	0.860442	0.537332	4.130254204(-7.342129791,15.6026382)	0.480424	0.856509
2-hydroxyisobutyrate	Barnesiella	0.995984	0.730729	-.4963049082(-1.87912135,.8865115338)	0.481776	0.857001
L-carnitine	Intestinimonas	0.96988	0.652552	15.59650044(-27.92357633,59.1165772)	0.482429	0.857254
methanol	Intestinimonas	1	0.651945	9.052614945(-16.25554752,34.36077741)	0.483259	0.857823
taurine	Coprococcus	0.763052	0.846685	-1.802704636(-6.872860483,3.267451212)	0.485885	0.861574
urea	Anaerovorax	1	0.663512	-2.566769485(-9.816218912,4.682679943)	0.487712	0.863903
taurine	Blautia	0.763052	0.864641	-1.744606521(-6.680484094,3.191271052)	0.488462	0.86432
L-tyrosine	Intestinimonas	0.796185	0.641534	-7.957525707(-30.50410568,14.58905427)	0.489098	0.864536
3-hydroxyisovalerate	Butyricimonas	0.99498	0.637421	-1.925785705(-7.382601317,3.531029907)	0.489127	0.864536
citrate	Parasutterella	1	0.844374	-.3288575363(-1.261106356,.6033912831)	0.48932	0.864536
L-threonine	Clostridium XVIII	0.982932	0.541756	3.345915432(-6.148845027,12.84067589)	0.489765	0.864536
1-methylnicotinamide	Subdoligranulum	0.643574	0.944444	.816969666(-1.504352212,3.138291544)	0.490324	0.864536
L-histidine	Escherichia/Shigella	0.962851	0.563457	.4836860554(-.9051993702,1.872571481)	0.494881	0.870182
urea	Subdoligranulum	1	0.949527	.4803217626(-.900029882,1.860673407)	0.495233	0.870182
glycolate	Coprococcus	0.983936	0.832444	-.9164275366(-3.575864525,1.743009451)	0.499426	0.876342
L-carnitine	Escherichia/Shigella	0.96988	0.558089	-.7735481583(-3.02032897,1.473232654)	0.499803	0.876342
methanol	Prevotella	1	0.556257	-.096044097(-.3753636544,.1832754603)	0.500353	0.876342
O-acetyl-carnitine	Pseudoflavonifractor	0.678715	0.854264	-4.182783052(-16.36739215,8.001826048)	0.501059	0.876462
trigonelline	Bilophila	0.911647	0.75374	-2.748459204(-10.75484775,5.257929345)	0.50106	0.876462
L-threonine	Clostridium XlVa	0.982932	0.977516	.7270927877(-1.393687419,2.847872994)	0.50161	0.876462
taurine	Ruminococcus	0.763052	0.933702	-.5116200932(-2.004023681,.9807834946)	0.501643	0.876462
pi-methyl-histidine	Coprobacter	0.674699	0.626562	-5.618696549(-22.00967447,10.77228137)	0.501673	0.876462
methanol	Ruminococcus	1	0.920084	-.3673036026(-1.442623945,.7080167399)	0.503191	0.876462
D-glucose	Blautia	0.783133	0.85906	-1.75718851(-6.906144347,3.391767328)	0.503573	0.876462
3-aminoisobutyrate	Blautia	0.61747	0.866779	2.2935591(-4.436115609,9.023233809)	0.504146	0.876462
2-hydroxyisobutyrate	Parasutterella	0.995984	0.843717	.2201932997(-.4290135415,.869400141)	0.5062	0.878145
L-alanine	Dialister	0.99498	0.658562	.4082148854(-.7989152732,1.615345044)	0.507458	0.87942
L-valine_abso	Collinsella	0.630522	0.785124	.6615859202(-1.295268901,2.618440741)	0.507563	0.87942
O-acetyl-carnitine	Dialister	0.678715	0.666667	-.5490581395(-2.173604613,1.075488334)	0.507701	0.87942
glycolate	Parabacteroides	0.983936	0.917823	-.3445237901(-1.365321958,.6762743774)	0.508294	0.87942
glycine	Prevotella	1	0.556257	-.106198539(-.4215493193,.2091522413)	0.509226	0.87942
glycine	Ruminococcus	1	0.920084	.4087182108(-.8059002981,1.62333672)	0.509558	0.87942
betaine	Clostridium sensu stricto	0.921687	0.515429	1.407000678(-2.798715702,5.612717058)	0.51202	0.88187
choline	Coprococcus	0.534137	0.829077	1.182695349(-2.354145378,4.719536076)	0.512211	0.88187
3-aminoisobutyrate	Clostridium XlVb	0.61747	0.888701	4.48435775(-8.971542122,17.94025762)	0.513638	0.882847
L-carnitine	Oscillibacter	0.96988	0.995657	-.8252527667(-3.302451683,1.65194615)	0.513794	0.882847
L-carnitine	Dorea	0.96988	0.731813	6.329960464(-12.70437203,25.36429296)	0.514533	0.882847
pyroglutamate	Subdoligranulum	0.874498	0.952038	-.458939961(-1.839683922,.9218039998)	0.514747	0.882847
methylamine	Bilophila	0.754016	0.752793	1.464907713(-2.981213897,5.911029322)	0.518429	0.887454
betaine	Dorea	0.921687	0.730286	4.218571564(-8.586254927,17.02339806)	0.518465	0.887454
pyroglutamate	Barnesiella	0.874498	0.732614	-.3868934522(-1.562076693,.7882897884)	0.51876	0.887454
glycine	Bacteroides	1	0.998948	-.1120723098(-.4537648767,.2296202572)	0.52032	0.887978
cis-aconitate	Clostridium sensu stricto	0.991968	0.503704	-.7662619505(-3.104079697,1.571555796)	0.520605	0.887978
O-phospho-choline	Intestinimonas	0.656627	0.661316	-6.689694956(-27.19938197,13.81999206)	0.522637	0.890124
2-hydroxyisobutyrate	Ruminococcus2	0.995984	0.968321	-.8595430964(-3.496478702,1.777392509)	0.522904	0.890124
creatinine	Oscillibacter	1	0.995794	-.2395028778(-.9742708884,.4952651327)	0.522911	0.890124
urea	Ruminococcus	1	0.920084	-.2096413775(-.8532769227,.4339941678)	0.523221	0.890124
glycolate	Pseudoflavonifractor	0.983936	0.855923	-2.300953085(-9.373754333,4.771848163)	0.523719	0.890124
uracil	Clostridium XlVa	0.660643	0.974522	.7651038452(-1.594541101,3.124748791)	0.525096	0.890124
4-hydroxyphenylacetate	Collinsella	0.821285	0.787724	.7542286712(-1.577987622,3.086444964)	0.526183	0.890124
urea	Clostridium XVIII	1	0.546793	2.000082393(-4.189608008,8.189772793)	0.526521	0.890124
indoxylsulfate	Clostridium XVIII	0.768072	0.542466	-3.327608702(-13.62892001,6.973702603)	0.526654	0.890124
taurine	Catabacter	0.763052	0.756906	2.709451956(-5.678488382,11.09739229)	0.526667	0.890124
lactate	Anaerovorax	0.992972	0.664195	4.58545585(-9.620535901,18.7914476)	0.526966	0.890124
L-valine_abso	Faecalibacterium	0.630522	0.98843	.1520144809(-.3197711682,.62380013)	0.527699	0.890124
taurine	Fusicatenibacter	0.763052	0.883978	-1.458238967(-5.993774354,3.07729642)	0.528592	0.890124
L-tyrosine	Flavonifractor	0.796185	0.904762	1.991206373(-4.204582137,8.186994883)	0.528764	0.890124
O-phospho-choline	Streptococcus	0.656627	0.701445	.870622014(-1.843483937,3.584727965)	0.529538	0.890124
lactate	Bacteroides	0.992972	0.998941	.1140626136(-.241836541,.4699617683)	0.529905	0.890124
3-aminoisobutyrate	Coprococcus	0.61747	0.839798	2.474274169(-5.27240454,10.22095288)	0.531309	0.890124
succinate	Coprobacter	0.949799	0.61105	3.015412522(-6.428503778,12.45932882)	0.531439	0.890124
trimethylamine-N-oxide	Holdemania	0.998996	0.571579	-14.70652928(-60.91805162,31.50499307)	0.532794	0.890285
1-methylnicotinamide	Bilophila	0.643574	0.740196	1.465670362(-3.149702606,6.08104333)	0.533671	0.890865
4-hydroxyphenylacetate	Blautia	0.821285	0.865729	.9363266522(-2.015196094,3.887849398)	0.534093	0.890865
D-glucose	Odoribacter	0.783133	0.892617	-1.966099618(-8.16520982,4.233010583)	0.534192	0.890865
glycine	Coprobacter	1	0.613039	-2.728141767(-11.34603321,5.889749677)	0.534955	0.890865
glycolate	Ruminococcus	0.983936	0.91889	.2519426528(-.5459823769,1.049867682)	0.536013	0.891234
pi-methyl-histidine	Odoribacter	0.674699	0.895312	3.610361448(-7.848375071,15.06909797)	0.536881	0.891796
acetone	Ruminococcus	0.783133	0.925776	-.403509336(-1.68466628,.8776476076)	0.537034	0.891796
urea	Roseburia	1	0.968454	.3514527762(-.7735577458,1.476463298)	0.540345	0.895778
O-acetyl-carnitine	Holdemania	0.678715	0.60155	14.48509943(-31.94705829,60.91725715)	0.540911	0.895834
1-methylnicotinamide	Escherichia/Shigella	0.643574	0.575163	.4044383454(-.8923435595,1.70122025)	0.541021	0.895834
hippurate	Prevotella	1	0.556257	.129858076(-.2871260224,.5468421744)	0.541613	0.895834
L-threonine	Ruminococcus	0.982932	0.921842	-.3107281773(-1.309569328,.6881129732)	0.542046	0.895834
citrate	Ruminococcus	1	0.920084	.3425992151(-.7600309042,1.445229334)	0.542536	0.895834
O-phospho-choline	Anaerotruncus	0.656627	0.926164	-1.237694707(-5.236048529,2.760659114)	0.544044	0.896606
1-methylnicotinamide	Clostridium sensu stricto	0.643574	0.509804	1.307272051(-2.919109628,5.533653729)	0.544355	0.896606
glycolate	Dialister	0.983936	0.657417	.2851085496(-.6371010269,1.207318126)	0.544555	0.896606
L-carnitine	Holdemania	0.96988	0.572204	19.61216483(-43.98240577,83.20673544)	0.545551	0.896606
L-threonine	Streptococcus	0.982932	0.702355	-1.016943286(-4.31954394,2.285657367)	0.546166	0.896606
L-alanine	Clostridium XlVa	0.99498	0.977801	.6933246766(-1.558822617,2.94547197)	0.546259	0.896606
pyroglutamate	Bilophila	0.874498	0.752998	-.9470498372(-4.028050541,2.133950866)	0.546867	0.896606
glycolate	Parasutterella	0.983936	0.845251	-.2053070409(-.8735275539,.4629134722)	0.547049	0.896606
ethanolamine	Flavonifractor	0.973896	0.909287	-1.465912879(-6.245142009,3.31331625)	0.547726	0.896606
3-hydroxyisovalerate	Fusicatenibacter	0.99498	0.884778	-.7476237844(-3.205796568,1.710548999)	0.551109	0.900305
trigonelline	Clostridium IV	0.911647	0.971231	.7730099053(-1.768720354,3.314740164)	0.551123	0.900305
glycine	Roseburia	1	0.968454	-.6449657482(-2.767789316,1.47785782)	0.551519	0.900305
O-acetyl-carnitine	Oscillibacter	0.678715	0.995349	-.5505616986(-2.3631538,1.262030403)	0.551626	0.900305
glycine	Sutterella	1	0.533123	-.3113273742(-1.337264252,.7146095034)	0.552001	0.900305
hypoxanthine	Intestinimonas	0.860442	0.653611	-9.131615341(-39.23643511,20.97320443)	0.552171	0.900305
L-histidine	Parasutterella	0.962851	0.841357	.2817329495(-.6476436699,1.211109569)	0.552414	0.900305
2-hydroxyisobutyrate	Collinsella	0.995984	0.774023	-.5423149244(-2.335563578,1.250933729)	0.55336	0.900305
L-threonine	Dialister	0.982932	0.658458	.3492458083(-.8075974503,1.506089067)	0.554049	0.900305
lactate	Clostridium XlVb	0.992972	0.893008	2.369549685(-5.483981097,10.22308047)	0.554282	0.900305
acetone	Clostridium XlVb	0.783133	0.900135	2.347343993(-5.445096409,10.13978439)	0.554918	0.900305
dimethylamine	Flavonifractor	1	0.909569	-1.276536658(-5.518358049,2.965284734)	0.555303	0.900305
uracil	Blautia	0.660643	0.861465	.9263669595(-2.154936072,4.007669991)	0.555696	0.900305
methanol	Eggerthella	1	0.663512	-3.292458564(-14.2551998,7.670282667)	0.556103	0.900305
O-phospho-choline	Barnesiella	0.656627	0.738363	-.4199191915(-1.818301379,.9784629959)	0.556159	0.900305
glycine	Clostridium IV	1	0.970557	.5747943592(-1.340919575,2.490508293)	0.556484	0.900305
hypoxanthine	Sutterella	0.860442	0.543452	.2948772342(-.6915930594,1.281347528)	0.557959	0.900305
pi-methyl-histidine	Catabacter	0.674699	0.748438	-3.961618366(-17.21538803,9.292151298)	0.557981	0.900305
methanol	Barnesiella	1	0.729758	.5790634534(-1.36657727,2.524704177)	0.559674	0.900305
3-aminoisobutyrate	Ruminococcus2	0.61747	0.969646	-2.50672907(-10.93254833,5.919090186)	0.559826	0.900305
1-methylnicotinamide	Roseburia	0.643574	0.964052	-.5503504651(-2.401263596,1.300562666)	0.560044	0.900305
L-tyrosine	Escherichia/Shigella	0.796185	0.566138	-.3730812233(-1.629965557,.8838031103)	0.560717	0.900305
pyroglutamate	Clostridium sensu stricto	0.874498	0.502398	-.7208093197(-3.156274343,1.714655703)	0.561862	0.900305
D-glucose	Prevotella	0.783133	0.57047	-.1395957809(-.6137026952,.3345111335)	0.563878	0.901026
trigonelline	Coprococcus	0.911647	0.829689	1.601632683(-3.871269036,7.074534402)	0.566253	0.903961
citrate	Anaerotruncus	1	0.928496	-1.443173854(-6.380526446,3.494178738)	0.566718	0.903961
3-aminoisobutyrate	Prevotella	0.61747	0.551433	-.1675447284(-.7418848201,.4067953634)	0.567488	0.904216
glycolate	Anaerotruncus	0.983936	0.93063	-1.043742515(-4.622846276,2.535361247)	0.567615	0.904216
L-threonine	Holdemania	0.982932	0.570664	9.811038742(-23.83305512,43.45513261)	0.567627	0.904216
cis-aconitate	Butyricicoccus	0.991968	0.910053	-1.022472715(-4.531033568,2.486088137)	0.56788	0.904216
taurine	Parasutterella	0.763052	0.84116	.3883670065(-.9452616258,1.721995639)	0.568161	0.904216
3-hydroxyisovalerate	Barnesiella	0.99498	0.729387	.4157552704(-1.013714634,1.845225175)	0.568646	0.904216
2-hydroxyisobutyrate	Coprococcus	0.995984	0.831045	-.7444977099(-3.309366561,1.820371141)	0.569415	0.904216
choline	Prevotella	0.534137	0.534381	.0774440723(-.1896281112,.3445162557)	0.569805	0.904216
dimethylamine	Subdoligranulum	1	0.949527	.377216723(-.9242455861,1.678679032)	0.569982	0.904216
trigonelline	Subdoligranulum	0.911647	0.955121	-1.09567242(-4.881526189,2.690181348)	0.570553	0.904216
creatinine	Blautia	1	0.865405	-.4636304352(-2.068434511,1.14117364)	0.571233	0.904216
4-hydroxyphenylacetate	Catabacter	0.821285	0.753197	-1.727879045(-7.722685079,4.266926989)	0.572129	0.904216
1-methylnicotinamide	Streptococcus	0.643574	0.687908	-1.029245106(-4.601108471,2.542618259)	0.57223	0.904216
uracil	Barnesiella	0.660643	0.738854	-.4928258978(-2.208108417,1.222456621)	0.573349	0.904216
cis-aconitate	Coprococcus	0.991968	0.831746	-.6693662407(-3.004990989,1.666258507)	0.574317	0.904216
L-threonine	Bilophila	0.982932	0.743041	-1.351901905(-6.076114229,3.372310418)	0.574885	0.904216
L-tyrosine	Butyricimonas	0.796185	0.642857	-1.756334998(-7.903332097,4.390662101)	0.575476	0.904216
glycolate	Clostridium XlVb	0.983936	0.894344	1.397346418(-3.503384366,6.298077202)	0.576268	0.904216
glycine	Parabacteroides	1	0.917981	-.4474845976(-2.017165104,1.122195909)	0.576335	0.904216
glycolate	Odoribacter	0.983936	0.883671	.8245411454(-2.076428737,3.725511028)	0.577473	0.904216
betaine	Fusicatenibacter	0.921687	0.885714	1.108758778(-2.797449461,5.014967017)	0.577988	0.904216
cis-aconitate	Collinsella	0.991968	0.774603	-.4609295887(-2.088011882,1.166152705)	0.578737	0.904216
formate	Butyricimonas	0.982932	0.639186	-1.745624628(-7.915616881,4.424367624)	0.579226	0.904216
hypoxanthine	Ruminococcus	0.860442	0.916769	.3446401688(-.8752129123,1.56449325)	0.579756	0.904216
pyroglutamate	Prevotella	0.874498	0.557554	.049065293(-.1249228017,.2230533877)	0.580457	0.904216
O-phospho-choline	Pseudoflavonifractor	0.656627	0.853933	-1.99494967(-9.073436039,5.083536698)	0.580687	0.904216
succinate	Barnesiella	0.949799	0.727072	-.6863441419(-3.122634817,1.749946534)	0.580842	0.904216
L-histidine	Holdemania	0.962851	0.573304	10.43613846(-26.63452809,47.506805)	0.581106	0.904216
3-hydroxyisovalerate	Pseudoflavonifractor	0.99498	0.856237	-2.002452703(-9.124108486,5.11920308)	0.581566	0.904216
3-aminoisobutyrate	Streptococcus	0.61747	0.709949	1.737493784(-4.445475854,7.920463423)	0.581788	0.904216
cis-aconitate	Flavonifractor	0.991968	0.908995	1.362521827(-3.498545648,6.223589302)	0.582756	0.904216
betaine	Subdoligranulum	0.921687	0.952	.7717813889(-1.992733566,3.536296343)	0.584261	0.904216
ethanolamine	Odoribacter	0.973896	0.881209	-.6874289848(-3.152022196,1.777164226)	0.584601	0.904216
trimethylamine-N-oxide	Clostridium IV	0.998996	0.970526	-.6020464115(-2.762130497,1.558037674)	0.58488	0.904216
O-phospho-choline	Parabacteroides	0.656627	0.924559	-.3148112662(-1.445627639,.8160051067)	0.585313	0.904216
lactate	Flavonifractor	0.992972	0.908898	-2.454600441(-11.27589719,6.366696309)	0.585495	0.904216
glycine	Eggerthella	1	0.663512	-3.440838681(-15.81962816,8.937950798)	0.585894	0.904216
acetone	Oscillibacter	0.783133	0.997301	-.4633120452(-2.13215236,1.20552827)	0.586348	0.904216
choline	Ruminococcus	0.534137	0.911591	.2783097313(-.7244882378,1.2811077)	0.586472	0.904216
choline	Collinsella	0.534137	0.785855	-.7028445296(-3.24805867,1.842369611)	0.588348	0.904216
glycolate	Dorea	0.983936	0.731057	2.164777123(-5.689102025,10.01865627)	0.58904	0.904216
hippurate	Ruminococcus2	1	0.968454	-1.519251105(-7.045623816,4.007121605)	0.590016	0.904216
L-alanine	Collinsella	0.99498	0.776956	.660766284(-1.751559613,3.073092181)	0.591365	0.90536
L-histidine	Prevotella	0.962851	0.553611	.0781208404(-.2073192402,.3635609209)	0.591673	0.90536
N,N-dimethylglycine	Catabacter	0.981928	0.764202	2.034818227(-5.418342236,9.487978691)	0.592582	0.905573
pyroglutamate	Pseudoflavonifractor	0.874498	0.847722	-1.576417526(-7.359966628,4.207131576)	0.593185	0.905672
taurine	Butyricimonas	0.763052	0.653315	-2.987114383(-13.95691537,7.982686603)	0.593546	0.905672
dimethylamine	Anaerovorax	1	0.663512	1.857020248(-4.976626864,8.690667361)	0.594301	0.90573
hypoxanthine	Alistipes	0.860442	0.971848	.268840463(-.7226300236,1.26031095)	0.595107	0.906136
urea	Alistipes	1	0.970557	.1456204967(-.3925142117,.6837552052)	0.595855	0.906454
methylamine	Faecalibacterium	0.754016	0.988827	-.1552570405(-.7296797988,.4191657178)	0.596288	0.906454
acetone	Escherichia/Shigella	0.783133	0.556005	.3983379653(-1.075978465,1.872654396)	0.596422	0.906454
3-hydroxyisovalerate	Parasutterella	0.99498	0.843552	.1811025074(-.4898226019,.8520276167)	0.596769	0.906454
acetone	Barnesiella	0.783133	0.739541	-.6525056994(-3.073585371,1.768573972)	0.59734	0.906454
choline	Dialister	0.534137	0.656189	.3297816372(-.895555089,1.555118363)	0.597849	0.906454
pi-methyl-histidine	Alistipes	0.674699	0.973437	-.5434129083(-2.562905969,1.476080152)	0.59792	0.906454
pi-methyl-histidine	Collinsella	0.674699	0.798437	-1.590479727(-7.50451566,4.323556206)	0.598125	0.906454
choline	Clostridium IV	0.534137	0.962672	-.5086081409(-2.402686185,1.385469904)	0.59868	0.906454
4-hydroxyphenylacetate	Dorea	0.821285	0.731458	-2.760703064(-13.0517518,7.530345674)	0.599038	0.906454
betaine	Collinsella	0.921687	0.772571	.8037975868(-2.211637343,3.819232517)	0.601357	0.90662
methanol	Fusicatenibacter	1	0.884332	.8856651341(-2.440906033,4.212236302)	0.601796	0.90662
succinate	Blautia	0.949799	0.868508	-1.013446424(-4.822765669,2.795872821)	0.602063	0.90662
citrate	Coprococcus	1	0.830705	.9769790275(-2.710860966,4.664819021)	0.603599	0.907558
cis-aconitate	Prevotella	0.991968	0.555556	.0481026663(-.1335584177,.2297637504)	0.603771	0.907558
N,N-dimethylglycine	Streptococcus	0.981928	0.700965	-1.153565349(-5.518194091,3.211063393)	0.604447	0.907558
tau-methyl-histidine	Oscillibacter	0.731928	0.994261	-.2624868239(-1.257262219,.7322885713)	0.60504	0.907558
uracil	Coprococcus	0.660643	0.840764	-.8555243469(-4.100351856,2.389303163)	0.605324	0.907558
O-phospho-choline	Odoribacter	0.656627	0.892456	.6789538474(-1.904704892,3.262612587)	0.606515	0.907882
lactate	Clostridium IV	0.992972	0.970339	-.5258702547(-2.528832683,1.477092174)	0.606846	0.907882
methanol	Roseburia	1	0.968454	.4918629389(-1.389057791,2.372783669)	0.608278	0.908903
D-glucose	Butyricimonas	0.783133	0.633557	-3.338768911(-16.12849825,9.450960428)	0.608896	0.909018
methylamine	Flavonifractor	0.754016	0.909218	-1.821530093(-8.81173363,5.168673443)	0.609537	0.909168
acetate	Sutterella	0.942771	0.534002	-.2531912243(-1.228727263,.7223448142)	0.610969	0.910496
L-valine_abso	Streptococcus	0.630522	0.679339	.6727767968(-1.94261383,3.288167424)	0.614137	0.914407
acetone	Odoribacter	0.783133	0.879892	1.803133181(-5.22802975,8.834296111)	0.615224	0.915214
tau-methyl-histidine	Clostridium XlVb	0.731928	0.895265	-1.293787347(-6.34316462,3.755589925)	0.61553	0.915214
ethanolamine	Eggerthella	0.973896	0.667387	-1.792082029(-8.808968688,5.22480463)	0.616676	0.915754
3-aminoisobutyrate	Butyricicoccus	0.61747	0.927487	2.680872764(-7.89508366,13.25682919)	0.619312	0.918855
L-threonine	Parabacteroides	0.982932	0.917559	-.3215244731(-1.597874384,.9548254378)	0.621495	0.921281
pi-methyl-histidine	Bacteroides	0.674699	1	.1730447314(-.5180534794,.8641429422)	0.623598	0.923585
succinate	Alistipes	0.949799	0.972376	-.2791685424(-1.395587228,.8372501435)	0.624061	0.923585
glycine	Anaerovorax	1	0.663512	-3.418472195(-17.09650895,10.25956456)	0.624245	0.923585
choline	Butyricicoccus	0.534137	0.905697	-1.096953546(-5.498203461,3.304296368)	0.625199	0.923585
lactate	Subdoligranulum	0.992972	0.949153	.6780043466(-2.045869216,3.401877909)	0.62565	0.923585
D-glucose	Anaerovorax	0.783133	0.668456	-4.893214271(-24.61809177,14.83166323)	0.626815	0.924277
4-hydroxyphenylacetate	Streptococcus	0.821285	0.693095	.8248630834(-2.503943136,4.153669303)	0.627201	0.924277
L-histidine	Ruminococcus	0.962851	0.920131	-.2686857164(-1.353775142,.8164037089)	0.62745	0.924277
trigonelline	Dialister	0.911647	0.654776	.4807917814(-1.470916424,2.432499987)	0.62922	0.925388
pi-methyl-histidine	Sutterella	0.674699	0.546875	-.4593394024(-2.32690829,1.408229485)	0.62976	0.925388
creatinine	Coprobacter	1	0.613039	-.9825354302(-4.978498063,3.013427203)	0.629863	0.925388
2-hydroxyisobutyrate	Parabacteroides	0.995984	0.917635	.243113251(-.7460570447,1.232283547)	0.630012	0.925388
ethanolamine	Clostridium sensu stricto	0.973896	0.50324	-.5618647208(-2.856950404,1.733220962)	0.631353	0.925388
dimethylamine	Barnesiella	1	0.729758	-.2677747067(-1.362753728,.8272043146)	0.631722	0.925388
glycolate	Intestinimonas	0.983936	0.649947	4.533211659(-14.06737922,23.13380254)	0.632886	0.925388
L-tyrosine	Dorea	0.796185	0.732804	-2.128948348(-10.87771342,6.619816725)	0.633403	0.925388
pi-methyl-histidine	Subdoligranulum	0.674699	0.946875	-1.189280827(-6.077461315,3.698899662)	0.633466	0.925388
L-alanine	Clostridium XlVb	0.99498	0.892178	-1.554442419(-7.945540209,4.836655372)	0.633574	0.925388
methanol	Clostridium sensu stricto	1	0.504732	.8751121049(-2.743691306,4.493915515)	0.635524	0.925751
O-phospho-choline	Coprobacter	0.656627	0.609952	-1.400210535(-7.22293676,4.422515691)	0.637413	0.927698
L-alanine	Sutterella	0.99498	0.534884	.2092320889(-.661195377,1.079659555)	0.637546	0.927698
N,N-dimethylglycine	Bacteroides	0.981928	0.998928	.0902245816(-.2863448095,.4667939726)	0.638641	0.927878
O-phospho-choline	Butyricimonas	0.656627	0.635634	-1.435728229(-7.510698064,4.639241607)	0.643215	0.933717
cis-aconitate	Coprobacter	0.991968	0.614815	1.166618811(-3.772545908,6.105783531)	0.643408	0.933717
N,N-dimethylglycine	Alistipes	0.981928	0.969989	-.2620437036(-1.372370908,.8482835008)	0.643678	0.933717
trigonelline	Escherichia/Shigella	0.911647	0.558113	-.4803770451(-2.523992322,1.563238231)	0.645004	0.933895
methylamine	Ruminococcus2	0.754016	0.967877	-.7613991717(-4.001123616,2.478325273)	0.645064	0.933895
1-methylnicotinamide	Ruminococcus2	0.643574	0.95915	-.7926822714(-4.178685256,2.593320714)	0.64635	0.934234
betaine	Intestinimonas	0.921687	0.654857	-6.912321518(-36.47403265,22.64938961)	0.646743	0.934234
2-hydroxyisobutyrate	Escherichia/Shigella	0.995984	0.560718	-.2158014549(-1.139955915,.7083530056)	0.647185	0.934234
choline	Blautia	0.534137	0.866405	.6248622368(-2.069373719,3.319098193)	0.649422	0.936259
indoxylsulfate	Bacteroides	0.768072	0.99863	-.0708704345(-.3770104168,.2352695479)	0.650026	0.936328
urea	Catabacter	1	0.760252	.8340077548(-2.796617628,4.464633138)	0.652543	0.939148
methanol	Blautia	1	0.865405	.7033329658(-2.362057853,3.768723784)	0.652927	0.939148
hypoxanthine	Barnesiella	0.860442	0.723378	-.4991734981(-2.681435825,1.683088829)	0.653919	0.939519
methanol	Dorea	1	0.729758	2.441781254(-8.234796032,13.11835854)	0.653971	0.939519
trimethylamine-N-oxide	Anaerotruncus	0.998996	0.928421	1.376888085(-4.67573717,7.429513339)	0.655695	0.940464
methanol	Bacteroides	1	0.998948	.0686358259(-.2336106282,.37088228)	0.656262	0.940475
2-hydroxyisobutyrate	Fusicatenibacter	0.995984	0.883844	-.5387131851(-2.912974713,1.835548342)	0.656529	0.940475
L-alanine	Clostridium XVIII	0.99498	0.544397	2.248716968(-7.672229188,12.16966313)	0.65686	0.940475
hypoxanthine	Butyricicoccus	0.860442	0.906977	-1.300260011(-7.050630221,4.450110198)	0.657634	0.940475
O-phospho-choline	Blautia	0.656627	0.87801	.4799272336(-1.64819,2.608044467)	0.658485	0.940475
1-methylnicotinamide	Faecalibacterium	0.643574	0.982026	.1388213873(-.4769201953,.7545629699)	0.658575	0.940475
choline	Roseburia	0.534137	0.97053	.3958014661(-1.368447723,2.160050656)	0.660148	0.941228
indoxylsulfate	Dorea	0.768072	0.721918	-2.207294806(-12.06333472,7.648745111)	0.660704	0.941228
2-hydroxyisobutyrate	Pseudoflavonifractor	0.995984	0.856389	-1.532776594(-8.383935352,5.318382164)	0.661029	0.941228
dimethylamine	Coprobacter	1	0.613039	-.9564313865(-5.262951194,3.350088421)	0.663354	0.9434
acetone	Holdemania	0.783133	0.584345	9.854023373(-34.71838384,54.42643059)	0.664792	0.944645
3-hydroxyisovalerate	Streptococcus	0.99498	0.704017	.5705821541(-2.014787096,3.155951404)	0.665336	0.944645
creatinine	Flavonifractor	1	0.909569	-.8668872389(-4.804013621,3.070239143)	0.666068	0.944861
lactate	Dorea	0.992972	0.729873	-2.862170788(-15.87453777,10.15019619)	0.666389	0.944861
taurine	Escherichia/Shigella	0.763052	0.555249	-.4118104139(-2.284347273,1.460726445)	0.666441	0.944861
betaine	Clostridium XVIII	0.921687	0.557714	2.633945633(-9.388483997,14.65637526)	0.667632	0.944861
L-valine_abso	Dialister	0.630522	0.671074	-.202712966(-1.12841626,.7229903285)	0.667779	0.944861
creatinine	Parabacteroides	1	0.917981	-.1584969546(-.8851283996,.5681344904)	0.669002	0.944861
choline	Fusicatenibacter	0.534137	0.880157	-.7651881693(-4.277159427,2.746783088)	0.669352	0.944861
methanol	Streptococcus	1	0.70347	-.7623382937(-4.262269529,2.737592941)	0.669445	0.944861
3-aminoisobutyrate	Alistipes	0.61747	0.96796	-.4161182513(-2.330818098,1.498581596)	0.67014	0.944861
O-acetyl-carnitine	Roseburia	0.678715	0.970543	.503227842(-1.813133208,2.819588892)	0.670253	0.944861
trimethylamine-N-oxide	Ruminococcus2	0.998996	0.968421	-1.007369585(-5.662169729,3.64743056)	0.671445	0.944861
hypoxanthine	Bilophila	0.860442	0.74541	-1.287327179(-7.246637534,4.671983176)	0.67201	0.944861
L-carnitine	Dialister	0.96988	0.661238	.466901287(-1.698746192,2.632548766)	0.672618	0.944861
L-threonine	Anaerotruncus	0.982932	0.928266	-.9524533454(-5.373159154,3.468252463)	0.672821	0.944861
L-threonine	Oscillibacter	0.982932	0.995717	.277854498(-1.012660552,1.568369548)	0.673032	0.944861
tau-methyl-histidine	Coprococcus	0.731928	0.830703	-.5277102784(-2.981384819,1.925964262)	0.673369	0.944861
succinate	Sutterella	0.949799	0.534807	-.2512864612(-1.425014955,.9224420329)	0.674768	0.944861
hypoxanthine	Streptococcus	0.860442	0.700122	-.8595611852(-4.88237967,3.1632573)	0.675371	0.944861
choline	Holdemania	0.534137	0.565815	-7.658505759(-43.51029267,28.19328115)	0.675451	0.944861
O-phospho-choline	Clostridium XVIII	0.656627	0.571429	1.657745212(-6.119937827,9.435428252)	0.67613	0.944861
taurine	Odoribacter	0.763052	0.888122	1.690953418(-6.259399057,9.641305892)	0.676779	0.944861
acetate	Alistipes	0.942771	0.974359	.2085606576(-.7737293697,1.190850685)	0.677307	0.944861
creatinine	Prevotella	1	0.556257	-.0309516102(-.1771882641,.1152850436)	0.678263	0.944861
1-methylnicotinamide	Dialister	0.643574	0.668301	-.2508699814(-1.437964977,.9362250142)	0.678727	0.944861
hypoxanthine	Flavonifractor	0.860442	0.906977	1.761922566(-6.594671599,10.11851673)	0.679429	0.944861
cis-aconitate	Faecalibacterium	0.991968	0.986243	-.0875749548(-.5032005929,.3280506834)	0.679624	0.944861
ethanolamine	Coprococcus	0.973896	0.832613	-.4933371812(-2.840221098,1.853546735)	0.680337	0.944861
L-histidine	Streptococcus	0.962851	0.702407	-.7579272522(-4.372162536,2.856308032)	0.68106	0.944861
ethanolamine	Coprobacter	0.973896	0.617711	1.066320251(-4.023565754,6.156206257)	0.68136	0.944861
citrate	Clostridium XlVb	1	0.892744	-1.443266597(-8.334946341,5.448413148)	0.681469	0.944861
L-carnitine	Clostridium XlVa	0.96988	0.977199	.8282216657(-3.127432669,4.783876)	0.681534	0.944861
creatinine	Bilophila	1	0.746583	-.5621151186(-3.249366134,2.125135897)	0.681819	0.944861
L-threonine	Clostridium sensu stricto	0.982932	0.504283	.6907596394(-2.619077847,4.000597125)	0.682509	0.944861
betaine	Holdemania	0.921687	0.580571	-9.096363395(-52.79496996,34.60224317)	0.683282	0.944861
glycolate	Fusicatenibacter	0.983936	0.886873	-.5089472735(-2.959305779,1.941411232)	0.683941	0.944861
hypoxanthine	Parabacteroides	0.860442	0.916769	.3171079358(-1.210492219,1.84470809)	0.68411	0.944861
O-acetyl-carnitine	Parabacteroides	0.678715	0.91938	.3631358091(-1.390214567,2.116486185)	0.684796	0.944861
pyroglutamate	Intestinimonas	0.874498	0.653477	-3.415138585(-19.96245921,13.13218203)	0.685838	0.944861
1-methylnicotinamide	Holdemanella	0.643574	0.511438	-.3439720764(-2.013211002,1.325266849)	0.686301	0.944861
uracil	Fusicatenibacter	0.660643	0.89172	.6479922176(-2.503437448,3.799421883)	0.686945	0.944861
lactate	Clostridium XVIII	0.992972	0.545551	2.489795418(-9.654283524,14.63387436)	0.687806	0.944861
N,N-dimethylglycine	Dialister	0.981928	0.659164	.3159921138(-1.230189373,1.862173601)	0.688747	0.944861
choline	Barnesiella	0.534137	0.711198	-.4014474353(-2.368521263,1.565626393)	0.689159	0.944861
1-methylnicotinamide	Fusicatenibacter	0.643574	0.874183	.8007565453(-3.129553987,4.731067077)	0.689657	0.944861
betaine	Coprococcus	0.921687	0.830857	-.8528594049(-5.048274119,3.342555309)	0.690314	0.944861
trimethylamine-N-oxide	Alistipes	0.998996	0.970526	.2300289273(-.9016265648,1.36168442)	0.690337	0.944861
acetone	Roseburia	0.783133	0.967611	-.4677132297(-2.774667755,1.839241296)	0.691099	0.944861
pi-methyl-histidine	Clostridium XlVa	0.674699	0.978125	-1.016766945(-6.042804795,4.009270905)	0.691736	0.944861
cis-aconitate	Alistipes	0.991968	0.972487	-.1175741288(-.700253649,.4651053914)	0.692485	0.944861
acetone	Anaerovorax	0.783133	0.651822	3.188012785(-12.64747532,19.02350089)	0.693152	0.944861
3-hydroxyisovalerate	Holdemania	0.99498	0.570825	-5.423576628(-32.44306279,21.59590953)	0.694009	0.944861
betaine	Roseburia	0.921687	0.968	.4460777001(-1.79328456,2.68543996)	0.696225	0.944861
3-hydroxyisovalerate	Collinsella	0.99498	0.774841	.3684094149(-1.485861108,2.222679938)	0.696974	0.944861
ethanolamine	Bilophila	0.973896	0.74622	.6485377808(-2.621460444,3.918536005)	0.697484	0.944861
cis-aconitate	Parasutterella	0.991968	0.843386	-.1160252291(-.7045916727,.4725412145)	0.699222	0.945609
citrate	Subdoligranulum	1	0.949527	.4660273431(-1.906460235,2.838514921)	0.700241	0.946226
indoxylsulfate	Anaerotruncus	0.768072	0.928767	.9417868324(-3.863083596,5.746657261)	0.700855	0.946295
3-hydroxyisovalerate	Clostridium sensu stricto	0.99498	0.502114	-.5229457717(-3.192860679,2.146969135)	0.70106	0.946295
L-carnitine	Odoribacter	0.96988	0.879479	1.304174094(-5.359940131,7.968288319)	0.701299	0.946295
1-methylnicotinamide	Ruminococcus	0.643574	0.908497	.2214256043(-.9128925206,1.355743729)	0.702019	0.946295
succinate	Anaerotruncus	0.949799	0.929282	1.184137919(-4.89211783,7.260393667)	0.702493	0.946295
pyroglutamate	Parabacteroides	0.874498	0.918465	.1636508088(-.6769098436,1.004211461)	0.702765	0.946295
hypoxanthine	Prevotella	0.860442	0.55202	-.0620406889(-.3809685655,.2568871877)	0.703003	0.946295
lactate	Butyricicoccus	0.992972	0.911017	-1.237648856(-7.606823077,5.131525365)	0.703309	0.946295
lactate	Butyricimonas	0.992972	0.638771	1.691040508(-7.01295368,10.3950347)	0.70336	0.946295
succinate	Intestinimonas	0.949799	0.653039	-6.211241629(-38.24552066,25.8230374)	0.703927	0.946295
2-hydroxyisobutyrate	Flavonifractor	0.995984	0.909187	1.04180796(-4.332550077,6.416165998)	0.703994	0.946295
tau-methyl-histidine	Anaerotruncus	0.731928	0.922525	-.64471768(-3.979730869,2.690295509)	0.704765	0.946295
methanol	Alistipes	1	0.970557	-.1728445628(-1.072159879,.726470753)	0.706399	0.946295
L-tyrosine	Anaerotruncus	0.796185	0.928571	.754004873(-3.173761445,4.681771191)	0.706731	0.946295
hippurate	Subdoligranulum	1	0.949527	-.6590834486(-4.103609397,2.7854425)	0.707643	0.946295
acetate	Barnesiella	0.942771	0.731327	-.406027995(-2.534193674,1.722137684)	0.708451	0.946295
pyroglutamate	Streptococcus	0.874498	0.70024	.4162147615(-1.769030581,2.601460103)	0.70892	0.946295
glycine	Clostridium sensu stricto	1	0.504732	.7773843152(-3.308966103,4.863734733)	0.709251	0.946295
trimethylamine-N-oxide	Odoribacter	0.998996	0.882105	.9250494519(-3.956292953,5.806391857)	0.710319	0.946295
hippurate	Odoribacter	1	0.882229	1.095114086(-4.700317589,6.890545761)	0.711116	0.946295
taurine	Dorea	0.763052	0.745856	-2.82101379(-17.79749803,12.15547045)	0.71199	0.946295
pi-methyl-histidine	Blautia	0.674699	0.859375	-1.222412552(-7.718692864,5.27386776)	0.71227	0.946295
acetate	Coprococcus	0.942771	0.835006	-.7296128432(-4.621345903,3.162120217)	0.713284	0.946354
citrate	Alistipes	1	0.970557	.1725656427(-.7503627148,1.095494)	0.714017	0.946579
D-glucose	Intestinimonas	0.783133	0.64698	8.826146304(-38.40686849,56.05916109)	0.714181	0.946579
uracil	Holdemanella	0.660643	0.507962	-.2963583462(-1.891357446,1.298640753)	0.715731	0.947357
urea	Anaerotruncus	1	0.928496	.5343146182(-2.347638146,3.416267382)	0.716323	0.947395
L-carnitine	Sutterella	0.96988	0.53203	.2915807221(-1.282683551,1.865844995)	0.716591	0.947395
pi-methyl-histidine	Pseudoflavonifractor	0.674699	0.845312	-3.769742362(-24.14415454,16.60466981)	0.716874	0.947395
D-glucose	Dialister	0.783133	0.660403	-.388797094(-2.495672853,1.718078666)	0.717586	0.947395
3-hydroxyisovalerate	Anaerovorax	0.99498	0.662791	-1.645406884(-10.5631856,7.27237183)	0.717628	0.947395
3-aminoisobutyrate	Clostridium IV	0.61747	0.973019	-.7029992819(-4.529474393,3.123475829)	0.718784	0.947395
3-hydroxyisovalerate	Coprococcus	0.99498	0.830867	-.4906365023(-3.166942894,2.18566989)	0.719361	0.947395
2-hydroxyisobutyrate	Anaerovorax	0.995984	0.664203	1.570100105(-7.058602923,10.19880313)	0.721361	0.948833
lactate	Parabacteroides	0.992972	0.917373	.2970178291(-1.338364131,1.932399789)	0.721864	0.948833
L-valine_abso	Parasutterella	0.630522	0.854545	-.1247102359(-.8118475587,.5624270869)	0.722051	0.948833
uracil	Flavonifractor	0.660643	0.910828	1.215315228(-5.494485471,7.925115928)	0.72259	0.948833
formate	Faecalibacterium	0.982932	0.987152	.0968057227(-.4395848436,.633196289)	0.723544	0.948833
3-hydroxyisovalerate	Parabacteroides	0.99498	0.917548	-.1812149458(-1.203875432,.8414455406)	0.728362	0.954308
O-acetyl-carnitine	Clostridium sensu stricto	0.678715	0.510078	-.950164707(-6.318664439,4.418335025)	0.728673	0.954308
L-histidine	Clostridium XlVa	0.962851	0.977024	.4202217656(-1.954607995,2.795051527)	0.728733	0.954308
glycolate	Holdemania	0.983936	0.573106	-4.848317546(-32.27112938,22.57449428)	0.728953	0.954308
choline	Oscillibacter	0.534137	0.994106	.2572917981(-1.204124335,1.718707931)	0.730046	0.954308
O-acetyl-carnitine	Butyricicoccus	0.678715	0.906977	1.060467395(-4.986470968,7.107405758)	0.731054	0.954308
trigonelline	Dorea	0.911647	0.730725	2.829445147(-13.32855949,18.98744978)	0.731439	0.954308
3-hydroxyisovalerate	Prevotella	0.99498	0.557082	.035954631(-.1701754032,.2420846651)	0.732448	0.954454
O-phospho-choline	Coprococcus	0.656627	0.81862	.4974765426(-2.356635953,3.351589039)	0.732633	0.954454
glycolate	Clostridium IV	0.983936	0.971185	.2185010741(-1.039213162,1.476215311)	0.733478	0.954454
D-glucose	Collinsella	0.783133	0.794631	-.7576954209(-5.156430458,3.641039617)	0.735657	0.956411
L-threonine	Odoribacter	0.982932	0.882227	.6151275782(-2.958632392,4.188887548)	0.735849	0.956411
indoxylsulfate	Odoribacter	0.768072	0.890411	.6159129689(-2.96809101,4.199916948)	0.736252	0.956411
O-acetyl-carnitine	Ruminococcus	0.678715	0.911628	-.2289835473(-1.562255499,1.104288404)	0.736407	0.956411
L-histidine	Dialister	0.962851	0.660832	.2175429433(-1.049600311,1.484686198)	0.736504	0.956411
tau-methyl-histidine	Escherichia/Shigella	0.731928	0.53802	-.1662616811(-1.141217716,.8086943543)	0.7382	0.956411
2-hydroxyisobutyrate	Roseburia	0.995984	0.968321	.2283442403(-1.112102708,1.568791189)	0.738471	0.956411
1-methylnicotinamide	Alistipes	0.643574	0.970588	.1488567868(-.7276125108,1.025326084)	0.739229	0.956411
hippurate	Clostridium sensu stricto	1	0.504732	.9088155144(-4.495202467,6.312833496)	0.741691	0.958326
3-aminoisobutyrate	Clostridium XlVa	0.61747	0.983137	-.8718098703(-6.065494834,4.321875093)	0.742157	0.958326
ethanolamine	Subdoligranulum	0.973896	0.948164	.2496439731(-1.244892389,1.744180335)	0.743374	0.959027
L-alanine	Streptococcus	0.99498	0.70296	.5597886552(-2.79328012,3.91285743)	0.743507	0.959027
L-tyrosine	Holdemanella	0.796185	0.505291	.2427687098(-1.218334983,1.703872403)	0.744684	0.959245
taurine	Prevotella	0.763052	0.570442	-.0635860828(-.446613734,.3194415685)	0.7449	0.959245
creatinine	Intestinimonas	1	0.651945	-2.18344696(-15.43178552,11.0648916)	0.74668	0.960344
methanol	Sutterella	1	0.533123	-.1495962145(-1.058123554,.7589311246)	0.746905	0.960344
3-aminoisobutyrate	Dorea	0.61747	0.72344	-3.409461206(-24.39804992,17.5791275)	0.750194	0.962654
3-aminoisobutyrate	Holdemania	0.61747	0.571669	13.64773506(-70.75610786,98.05157797)	0.751306	0.963345
citrate	Clostridium IV	1	0.970557	.2798320354(-1.460347336,2.020011407)	0.752629	0.964306
1-methylnicotinamide	Clostridium IV	0.643574	0.968954	-.2986407574(-2.165672414,1.5683909)	0.753896	0.965194
indoxylsulfate	Butyricimonas	0.768072	0.641096	1.172928289(-6.191476765,8.537333343)	0.754916	0.965764
indoxylsulfate	Pseudoflavonifractor	0.768072	0.847945	-1.58678962(-11.57001697,8.39643773)	0.7554	0.965764
L-alanine	Barnesiella	0.99498	0.732558	.295438407(-1.564374261,2.155251075)	0.755536	0.965764
uracil	Catabacter	0.660643	0.761146	-.8172962772(-5.968025756,4.333433202)	0.755801	0.965764
pi-methyl-histidine	Ruminococcus2	0.674699	0.964063	1.259202821(-6.683071868,9.201477511)	0.755997	0.965764
citrate	Intestinimonas	1	0.651945	-4.080298273(-30.02959325,21.8689967)	0.75794	0.965957
3-aminoisobutyrate	Parabacteroides	0.61747	0.93086	-.4877246012(-3.593177102,2.6177279)	0.758219	0.965957
ethanolamine	Ruminococcus	0.973896	0.920086	.1091749791(-.5882213859,.8065713441)	0.758976	0.965957
2-hydroxyisobutyrate	Alistipes	0.995984	0.970433	-.1003499099(-.7415887855,.5408889657)	0.759055	0.965957
2-hydroxyisobutyrate	Subdoligranulum	0.995984	0.949314	-.256953085(-1.902364308,1.388458138)	0.759548	0.965957
methanol	Collinsella	1	0.774974	-.3929114171(-2.91207667,2.126253835)	0.759838	0.965957
L-tyrosine	Alistipes	0.796185	0.972222	-.1107610748(-.8214365069,.5999143573)	0.760011	0.965957
L-histidine	Roseburia	0.962851	0.968271	.2959808409(-1.616302394,2.208264075)	0.761615	0.965957
formate	Sutterella	0.982932	0.537473	.1164807836(-.6362076033,.8691691705)	0.761653	0.965957
lactate	Intestinimonas	0.992972	0.652542	4.586421307(-25.10280225,34.27564486)	0.76206	0.965957
1-methylnicotinamide	Butyricimonas	0.643574	0.627451	1.076115788(-5.948135998,8.100367573)	0.763974	0.966321
hypoxanthine	Anaerovorax	0.860442	0.670747	-1.959138138(-14.81838421,10.90010794)	0.765241	0.967196
glycine	Pseudoflavonifractor	1	0.856993	1.65320435(-9.207616303,12.514025)	0.765443	0.967196
methanol	Anaerovorax	1	0.663512	1.837887974(-10.27680893,13.95258488)	0.766206	0.967196
uracil	Ruminococcus2	0.660643	0.968153	-.5558548635(-4.236661046,3.124951319)	0.767243	0.967544
lactate	Fusicatenibacter	0.992972	0.885593	-.588630593(-4.491958775,3.314697589)	0.767561	0.967544
4-hydroxyphenylacetate	Alistipes	0.821285	0.969309	-.1290472782(-.9854699969,.7273754404)	0.767741	0.967544
1-methylnicotinamide	Clostridium XVIII	0.643574	0.519608	1.720054027(-9.703787957,13.14389601)	0.767913	0.967544
choline	Faecalibacterium	0.534137	0.984283	.0936508106(-.5313678233,.7186694444)	0.769006	0.967544
ethanolamine	Barnesiella	0.973896	0.732181	-.1849271719(-1.419637337,1.049782994)	0.769101	0.967544
D-glucose	Dorea	0.783133	0.720805	2.752955323(-15.64718211,21.15309276)	0.769337	0.967544
4-hydroxyphenylacetate	Barnesiella	0.821285	0.721228	-.2776303768(-2.134017605,1.578756852)	0.76943	0.967544
acetone	Parasutterella	0.783133	0.847503	-.1669024419(-1.284471916,.9506670318)	0.769745	0.967544
acetate	Clostridium sensu stricto	0.942771	0.506132	-.6612715898(-5.119705575,3.797162395)	0.77128	0.967544
glycine	Clostridium XVIII	1	0.546793	1.7275334(-9.963144559,13.41821136)	0.772104	0.967544
L-alanine	Parasutterella	0.99498	0.844609	.1287760323(-.743883528,1.001435593)	0.772408	0.967544
choline	Clostridium XVIII	0.534137	0.585462	-1.378164985(-10.83237721,8.076047244)	0.775101	0.968732
glycolate	Anaerovorax	0.983936	0.660619	-1.275544069(-10.1651319,7.614043761)	0.778534	0.9723
creatinine	Barnesiella	1	0.729758	.14569147(-.869983499,1.161366439)	0.778601	0.9723
citrate	Dialister	1	0.658254	-.1853670072(-1.477978542,1.107244527)	0.778658	0.9723
L-alanine	Coprobacter	0.99498	0.612051	-1.049933378(-8.379591121,6.279724365)	0.778899	0.9723
glycolate	Faecalibacterium	0.983936	0.986126	-.0681261014(-.5457716848,.4095194821)	0.779825	0.9723
3-hydroxyisovalerate	Roseburia	0.99498	0.968288	.1970376338(-1.187904331,1.581979599)	0.780362	0.9723
N,N-dimethylglycine	Sutterella	0.981928	0.530547	-.1614132251(-1.296960191,.9741337403)	0.780551	0.9723
tau-methyl-histidine	Flavonifractor	0.731928	0.913917	-.7653940076(-6.161075332,4.630287317)	0.780992	0.9723
O-acetyl-carnitine	Dorea	0.678715	0.730233	-1.960183129(-15.82604646,11.9056802)	0.781722	0.9723
L-tyrosine	Streptococcus	0.796185	0.701058	-.387279136(-3.138128794,2.363570522)	0.782599	0.9723
L-histidine	Clostridium IV	0.962851	0.97046	-.24663041(-2.007333224,1.514072404)	0.783668	0.9723
succinate	Butyricimonas	0.949799	0.636464	1.318595801(-8.110945878,10.74813748)	0.784027	0.9723
D-glucose	Parasutterella	0.783133	0.863087	-.224509839(-1.830362181,1.381342503)	0.784071	0.9723
glycolate	Butyricimonas	0.983936	0.63714	-.7716190912(-6.30101458,4.757776397)	0.784461	0.9723
L-histidine	Oscillibacter	0.962851	0.995624	-.2001606268(-1.642278254,1.241957)	0.785595	0.9723
D-glucose	Parabacteroides	0.783133	0.920805	.3241241568(-2.015601533,2.663849847)	0.785995	0.9723
O-phospho-choline	Eggerthella	0.656627	0.635634	-1.133134161(-9.322031686,7.055763363)	0.78623	0.9723
acetate	Butyricimonas	0.942771	0.637681	-1.132094917(-9.330799631,7.066609798)	0.786671	0.9723
methanol	Clostridium XlVb	1	0.892744	.9203376635(-5.748137019,7.588812346)	0.786775	0.9723
L-histidine	Faecalibacterium	0.962851	0.985777	-.0901433966(-.7439277003,.5636409071)	0.786977	0.9723
lactate	Prevotella	0.992972	0.557203	.0451389138(-.2827074235,.372985251)	0.787273	0.9723
N,N-dimethylglycine	Prevotella	0.981928	0.555198	-.0472914472(-.3917326341,.2971497397)	0.787852	0.9723
pyroglutamate	Collinsella	0.874498	0.784173	-.2058513875(-1.729676708,1.317973933)	0.791188	0.9723
taurine	Anaerovorax	0.763052	0.651934	-2.756096438(-23.18011876,17.66792589)	0.791406	0.9723
L-alanine	Holdemania	0.99498	0.571882	4.756627701(-30.5019784,40.01523381)	0.791462	0.9723
cis-aconitate	Barnesiella	0.991968	0.731217	-.1689881454(-1.423901243,1.085924952)	0.791833	0.9723
D-glucose	Butyricicoccus	0.783133	0.904698	-1.140384584(-9.609851783,7.329082615)	0.791855	0.9723
L-threonine	Fusicatenibacter	0.982932	0.88651	.4108157115(-2.650021159,3.471652582)	0.792504	0.9723
4-hydroxyphenylacetate	Ruminococcus	0.821285	0.911765	.1445521777(-.9349360718,1.224040427)	0.792971	0.9723
L-tyrosine	Catabacter	0.796185	0.759259	-.6557231276(-5.567386683,4.255940427)	0.793582	0.9723
L-valine_abso	Pseudoflavonifractor	0.630522	0.836364	-1.129406245(-9.589326516,7.330514025)	0.793586	0.9723
2-hydroxyisobutyrate	Faecalibacterium	0.995984	0.986272	.0609252063(-.3979136786,.5197640913)	0.794674	0.9723
L-carnitine	Coprobacter	0.96988	0.612378	1.743952549(-11.4593106,14.9472157)	0.795726	0.9723
citrate	Clostridium XVIII	1	0.546793	-1.397259986(-11.99495744,9.200437464)	0.796088	0.9723
L-carnitine	Blautia	0.96988	0.864278	-.7067719124(-6.067933173,4.654389348)	0.796109	0.9723
indoxylsulfate	Flavonifractor	0.768072	0.917808	.9882939752(-6.510417953,8.487005904)	0.796165	0.9723
methanol	Catabacter	1	0.760252	-.7983209837(-6.865028201,5.268386234)	0.796474	0.9723
L-carnitine	Flavonifractor	0.96988	0.909881	-1.703916488(-14.67802163,11.27018866)	0.796865	0.9723
L-threonine	Bacteroides	0.982932	0.998929	.036612629(-.2423508781,.3155761361)	0.796997	0.9723
dimethylamine	Clostridium XVIII	1	0.546793	.7634546086(-5.0715445,6.598453718)	0.797609	0.9723
formate	Clostridium IV	0.982932	0.970021	.1875406268(-1.247252227,1.62233348)	0.797808	0.9723
L-tyrosine	Bilophila	0.796185	0.748677	.5361089342(-3.576953142,4.64917101)	0.798362	0.9723
1-methylnicotinamide	Blautia	0.643574	0.851307	.3564768505(-2.39099144,3.103945141)	0.799264	0.9723
uracil	Alistipes	0.660643	0.97293	.1109389427(-.7473324155,.969210301)	0.800004	0.9723
pi-methyl-histidine	Coprococcus	0.674699	0.845312	.9692721584(-6.6068626,8.545406917)	0.802005	0.9723
methylamine	Coprobacter	0.754016	0.615922	.9142915805(-6.243271484,8.071854645)	0.802308	0.9723
O-phospho-choline	Dorea	0.656627	0.725522	1.011278173(-6.922976259,8.945532605)	0.802733	0.9723
D-glucose	Clostridium IV	0.783133	0.97047	-.4158122191(-3.701068688,2.869444249)	0.804079	0.9723
L-carnitine	Bacteroides	0.96988	1	.0662200236(-.4585560769,.5909961242)	0.804659	0.9723
tau-methyl-histidine	Clostridium XVIII	0.731928	0.54089	.8392541238(-5.819049045,7.497557293)	0.804873	0.9723
betaine	Parabacteroides	0.921687	0.918857	.2080074777(-1.442478553,1.858493509)	0.8049	0.9723
tau-methyl-histidine	Blautia	0.731928	0.862267	-.2825490282(-2.548368958,1.983270901)	0.806914	0.9723
betaine	Eggerthella	0.921687	0.662857	-1.62995899(-14.70319125,11.44327327)	0.806947	0.9723
acetate	Clostridium IV	0.942771	0.972129	.2319903561(-1.63031084,2.094291552)	0.80711	0.9723
methylamine	Parabacteroides	0.754016	0.921788	.1515335202(-1.064940506,1.368007547)	0.807116	0.9723
3-aminoisobutyrate	Butyricimonas	0.61747	0.642496	-1.980204395(-18.01773798,14.05732919)	0.808778	0.9723
trigonelline	Barnesiella	0.911647	0.737629	-.3719852063(-3.391225889,2.647255476)	0.809185	0.9723
cis-aconitate	Blautia	0.991968	0.865608	-.2441472394(-2.229708305,1.741413827)	0.809555	0.9723
methanol	Bilophila	1	0.746583	-.626909902(-5.761162483,4.507342679)	0.810859	0.9723
formate	Prevotella	0.982932	0.557816	.0283865366(-.2041890647,.2609621379)	0.810935	0.9723
creatinine	Butyricicoccus	1	0.91062	.3443324901(-2.499130347,3.187795327)	0.81239	0.9723
betaine	Clostridium XlVa	0.921687	0.976	.3335377532(-2.422726562,3.089802068)	0.81252	0.9723
L-carnitine	Fusicatenibacter	0.96988	0.883822	.6970650092(-5.072104116,6.466234134)	0.812801	0.9723
taurine	Sutterella	0.763052	0.523481	.1607737494(-1.173944589,1.495492088)	0.813365	0.9723
hippurate	Butyricimonas	1	0.637224	-1.318179117(-12.38297731,9.746619071)	0.815376	0.9723
ethanolamine	Anaerovorax	0.973896	0.667387	-.9109609014(-8.589802122,6.76788032)	0.816138	0.9723
3-aminoisobutyrate	Dialister	0.61747	0.647555	.3091884523(-2.311329593,2.929706497)	0.81712	0.9723
methylamine	Ruminococcus	0.754016	0.923184	-.1189316273(-1.130028994,.8921657394)	0.81767	0.9723
dimethylamine	Parabacteroides	1	0.917981	.0920113915(-.6911143619,.8751371449)	0.817873	0.9723
L-carnitine	Parabacteroides	0.96988	0.917481	-.281364464(-2.680111767,2.117382839)	0.818172	0.9723
L-alanine	Subdoligranulum	0.99498	0.94926	.2612463718(-1.972006071,2.494498815)	0.818654	0.9723
uracil	Clostridium IV	0.660643	0.971338	-.2188689134(-2.097948525,1.660210698)	0.819421	0.9723
O-phospho-choline	Clostridium sensu stricto	0.656627	0.502408	.3196663219(-2.440749532,3.080082176)	0.820446	0.9723
pyroglutamate	Holdemania	0.874498	0.558753	2.54596883(-19.45410659,24.54604425)	0.820565	0.9723
lactate	Pseudoflavonifractor	0.992972	0.855932	-1.312081963(-12.65497188,10.03080796)	0.820643	0.9723
choline	Alistipes	0.534137	0.97053	.10097337(-.7729808648,.9749276048)	0.820854	0.9723
urea	Bacteroides	1	0.998948	-.0208899775(-.2017752944,.1599953394)	0.820928	0.9723
acetone	Butyricicoccus	0.783133	0.909582	.72455231(-5.591323179,7.040427799)	0.822099	0.9723
trigonelline	Anaerotruncus	0.911647	0.927503	.8369243922(-6.539175523,8.213024308)	0.824013	0.9723
L-tyrosine	Dialister	0.796185	0.660053	.1136593594(-.9066800451,1.133998764)	0.827174	0.974407
dimethylamine	Prevotella	1	0.556257	-.0175434675(-.1751259153,.1400389804)	0.827273	0.974407
O-acetyl-carnitine	Clostridium XlVa	0.678715	0.976744	.3396677435(-2.716285328,3.395620815)	0.827547	0.974407
urea	Ruminococcus2	1	0.968454	.2434153416(-1.971980313,2.458810996)	0.829494	0.975091
hippurate	Dorea	1	0.729758	-1.74359947(-17.68431745,14.19711851)	0.83025	0.975297
tau-methyl-histidine	Fusicatenibacter	0.731928	0.888092	.2432002664(-1.986020879,2.472421412)	0.830683	0.975297
L-valine_abso	Fusicatenibacter	0.630522	0.887603	-.2667193736(-2.723653262,2.190214515)	0.831507	0.97541
trigonelline	Sutterella	0.911647	0.539701	.1538520996(-1.267325455,1.575029654)	0.831967	0.97541
citrate	Anaerovorax	1	0.663512	1.332743504(-11.09612139,13.7616084)	0.833538	0.97643
cis-aconitate	Streptococcus	0.991968	0.703704	-.2426673052(-2.511779008,2.026444398)	0.833975	0.97643
trigonelline	Flavonifractor	0.911647	0.90794	-1.319922616(-13.71515161,11.07530637)	0.834675	0.97643
indoxylsulfate	Clostridium XlVa	0.768072	0.976712	-.2534256626(-2.639038089,2.132186763)	0.835066	0.97643
methylamine	Anaerovorax	0.754016	0.675978	-1.104381909(-11.59036259,9.381598775)	0.83646	0.97713
indoxylsulfate	Bilophila	0.768072	0.757534	.5137443231(-4.397744532,5.425233178)	0.837562	0.977737
pi-methyl-histidine	Eggerthella	0.674699	0.654688	2.65680222(-22.7736133,28.08721774)	0.837756	0.977737
L-tyrosine	Clostridium XVIII	0.796185	0.533069	.9395112834(-8.054367108,9.933389674)	0.837775	0.977737
choline	Coprobacter	0.534137	0.634578	-.7862754293(-8.376798488,6.80424763)	0.839115	0.977737
3-hydroxyisovalerate	Butyricicoccus	0.99498	0.911205	.4087752249(-3.590474411,4.408024861)	0.84122	0.979287
pi-methyl-histidine	Clostridium sensu stricto	0.674699	0.50625	-1.462362574(-15.82252907,12.89780393)	0.841799	0.979287
acetone	Coprococcus	0.783133	0.844804	-.4241751344(-4.591207959,3.742857691)	0.841863	0.979287
L-tyrosine	Collinsella	0.796185	0.791005	.1985486875(-1.771136372,2.168233747)	0.843382	0.979769
tau-methyl-histidine	Streptococcus	0.731928	0.707317	.2465339109(-2.212772158,2.70583998)	0.844237	0.980084
D-glucose	Clostridium sensu stricto	0.783133	0.500671	-.7387741801(-8.163495981,6.685947621)	0.845377	0.980731
O-acetyl-carnitine	Escherichia/Shigella	0.678715	0.555039	-.166688564(-1.846839196,1.513462068)	0.845824	0.980731
L-alanine	Oscillibacter	0.99498	0.995772	.1330603323(-1.213102031,1.479222696)	0.846386	0.980731
trigonelline	Oscillibacter	0.911647	0.995397	-.2159774381(-2.419633224,1.987678348)	0.847669	0.981358
betaine	Dialister	0.921687	0.660571	.145664758(-1.341912974,1.63324249)	0.847804	0.981358
ethanolamine	Parabacteroides	0.973896	0.917927	-.0860663789(-.9729601537,.8008273959)	0.849153	0.981723
methylamine	Pseudoflavonifractor	0.754016	0.846369	-.8716322083(-9.862712189,8.119447773)	0.849304	0.981723
uracil	Coprobacter	0.660643	0.640127	.6857852051(-6.411759019,7.783329429)	0.849797	0.981723
methanol	Clostridium XlVa	1	0.977918	-.2174807178(-2.505983426,2.071021991)	0.852242	0.983266
O-acetyl-carnitine	Sutterella	0.678715	0.522481	.1069019287(-1.019031009,1.232834866)	0.852375	0.983266
4-hydroxyphenylacetate	Odoribacter	0.821285	0.883632	-.3441189622(-3.977430016,3.289192092)	0.852733	0.983266
taurine	Holdemanella	0.763052	0.51105	.2332900359(-2.233320525,2.699900597)	0.852937	0.983266
uracil	Streptococcus	0.660643	0.700637	-.3623463241(-4.202284293,3.477591645)	0.85327	0.983266
1-methylnicotinamide	Dorea	0.643574	0.714052	-.9431833259(-10.98189783,9.095531181)	0.853898	0.983266
taurine	Dialister	0.763052	0.645028	-.1640161313(-1.914416502,1.58638424)	0.854286	0.983266
O-acetyl-carnitine	Anaerovorax	0.678715	0.652713	-1.62351411(-19.03414764,15.78711942)	0.854984	0.983266
pi-methyl-histidine	Barnesiella	0.674699	0.754687	-.3776477625(-4.433031134,3.677735609)	0.855177	0.983266
L-tyrosine	Prevotella	0.796185	0.566138	-.0217039003(-.2550838985,.211676098)	0.855368	0.983266
L-threonine	Prevotella	0.982932	0.558887	.0237668653(-.2329956336,.2805293642)	0.856037	0.983266
methylamine	Sutterella	0.754016	0.52933	-.0783851018(-.9266652413,.7698950378)	0.856281	0.983266
2-hydroxyisobutyrate	Ruminococcus	0.995984	0.920803	-.0705582531(-.8373320664,.6962155601)	0.856874	0.983266
creatinine	Parasutterella	1	0.844374	-.043710844(-.519644171,.432222483)	0.857147	0.983266
2-hydroxyisobutyrate	Clostridium IV	0.995984	0.971489	-.110264547(-1.320019487,1.099490393)	0.858218	0.983266
pi-methyl-histidine	Parabacteroides	0.674699	0.91875	-.2598217642(-3.114191458,2.59454793)	0.858403	0.983266
D-glucose	Subdoligranulum	0.783133	0.95302	-.3521772478(-4.234822022,3.530467526)	0.858896	0.983266
pi-methyl-histidine	Dialister	0.674699	0.6625	-.242193616(-2.923073228,2.438685996)	0.859457	0.983266
lactate	Catabacter	0.992972	0.760593	.6336798676(-6.482925216,7.750284951)	0.861457	0.983266
D-glucose	Barnesiella	0.783133	0.736913	-.283893599(-3.494477555,2.926690357)	0.862409	0.983266
betaine	Bacteroides	0.921687	0.998857	-.0314386833(-.3879577699,.3250804032)	0.862782	0.983266
creatinine	Anaerovorax	1	0.663512	-.5590455934(-6.901497985,5.783406799)	0.862842	0.983266
D-glucose	Alistipes	0.783133	0.969128	.1322791996(-1.393611023,1.658169423)	0.865082	0.983266
D-glucose	Faecalibacterium	0.783133	0.989262	-.094008254(-1.18559512,.9975786125)	0.865959	0.983266
L-histidine	Barnesiella	0.962851	0.731947	-.1689883609(-2.134809229,1.796832507)	0.866202	0.983266
tau-methyl-histidine	Dorea	0.731928	0.721664	.6145745427(-6.547101481,7.776250566)	0.866431	0.983266
glycine	Faecalibacterium	1	0.98633	-.0620166939(-.7867932267,.6627598388)	0.866813	0.983266
glycolate	Collinsella	0.983936	0.774813	-.1579457307(-2.008106514,1.692215053)	0.867119	0.983266
indoxylsulfate	Ruminococcus	0.768072	0.916438	.0873517267(-.9390309895,1.113734443)	0.867523	0.983266
L-tyrosine	Pseudoflavonifractor	0.796185	0.839947	-.6625948658(-8.491258563,7.166068831)	0.868247	0.983266
L-tyrosine	Ruminococcus2	0.796185	0.966931	.2448602909(-2.701194544,3.190915126)	0.870596	0.983266
N,N-dimethylglycine	Anaerotruncus	0.981928	0.931404	-.4885582277(-6.427939209,5.450822754)	0.871919	0.983688
dimethylamine	Odoribacter	1	0.882229	.1791503823(-2.010159995,2.36846076)	0.872579	0.983773
tau-methyl-histidine	Ruminococcus2	0.731928	0.969871	-.2080307694(-2.766483196,2.350421657)	0.87338	0.984016
D-glucose	Streptococcus	0.783133	0.711409	.5011999154(-5.675175543,6.677575374)	0.873632	0.984016
hypoxanthine	Coprobacter	0.860442	0.621787	-.7187389575(-9.583055204,8.145577289)	0.873733	0.984016
ethanolamine	Butyricicoccus	0.973896	0.910367	.2781468134(-3.170111065,3.726404692)	0.874381	0.984016
L-threonine	Butyricicoccus	0.982932	0.911135	-.3976390902(-5.368904749,4.573626569)	0.875424	0.984016
L-valine_abso	Butyricimonas	0.630522	0.613223	-.4638483215(-6.269984346,5.342287704)	0.875576	0.984016
acetate	Clostridium XVIII	0.942771	0.542921	-.9728648524(-13.17586855,11.23013884)	0.875832	0.984016
cis-aconitate	Subdoligranulum	0.991968	0.949206	-.1189627436(-1.614714124,1.376788637)	0.876125	0.984016
taurine	Intestinimonas	0.763052	0.638122	-3.033760675(-41.39221275,35.3246914)	0.876811	0.984016
formate	Barnesiella	0.982932	0.729122	-.128380595(-1.761287568,1.504526378)	0.877536	0.984016
pi-methyl-histidine	Oscillibacter	0.674699	0.995313	.2420851206(-2.883618027,3.367788268)	0.879346	0.984141
L-histidine	Sutterella	0.962851	0.536105	.0718007548(-.8561446871,.9997461967)	0.87946	0.984141
acetone	Clostridium XVIII	0.783133	0.566802	.9882258672(-11.86508797,13.84153971)	0.880219	0.984141
N,N-dimethylglycine	Ruminococcus	0.981928	0.921758	-.1000823018(-1.425540102,1.225375498)	0.882349	0.985534
N,N-dimethylglycine	Clostridium XVIII	0.981928	0.548767	-.9555877215(-13.67160228,11.76042684)	0.882905	0.985534
methylamine	Dialister	0.754016	0.659218	.0852001188(-1.05214485,1.222545088)	0.883271	0.985534
urea	Collinsella	1	0.774974	-.1124702047(-1.619926409,1.394986)	0.883739	0.985534
creatinine	Ruminococcus	1	0.920084	-.0409185226(-.6040077657,.5221707206)	0.886743	0.987817
O-phospho-choline	Bacteroides	0.656627	0.998395	-.0171120025(-.2528088889,.2185848839)	0.886846	0.987817
L-histidine	Coprococcus	0.962851	0.830416	-.2636986021(-3.911110532,3.383713328)	0.887317	0.987817
N,N-dimethylglycine	Clostridium IV	0.981928	0.969989	.153427653(-2.013257337,2.320112643)	0.889617	0.988398
hypoxanthine	Coprococcus	0.860442	0.844553	.2916727793(-3.829590184,4.412935743)	0.889678	0.988398
L-threonine	Parasutterella	0.982932	0.843683	-.0583727114(-.8950976727,.7783522498)	0.891241	0.988896
acetone	Alistipes	0.783133	0.977058	.0757183205(-1.015386777,1.166823418)	0.89181	0.988896
dimethylamine	Blautia	1	0.865405	-.1189781212(-1.848486672,1.61053043)	0.892745	0.989258
glycine	Dorea	1	0.729758	.824524289(-11.23019408,12.87924266)	0.893356	0.989283
glycolate	Catabacter	0.983936	0.758805	.3077632055(-4.205028183,4.820554594)	0.893667	0.989283
pyroglutamate	Blautia	0.874498	0.869305	-.1222342114(-1.924389362,1.679920939)	0.894243	0.989283
methylamine	Anaerotruncus	0.754016	0.931564	-.285400587(-4.580817809,4.010016635)	0.896388	0.990682
pi-methyl-histidine	Clostridium IV	0.674699	0.965625	-.2914104729(-4.687198812,4.104377867)	0.89662	0.990682
urea	Sutterella	1	0.533123	-.0360125561(-.5798831325,.5078580203)	0.896741	0.990682
urea	Clostridium XlVb	1	0.892744	.2613802878(-3.730026784,4.25278736)	0.897872	0.990682
pi-methyl-histidine	Anaerovorax	0.674699	0.648438	1.622889383(-23.34239486,26.58817363)	0.898617	0.990682
lactate	Dialister	0.992972	0.657839	.095409338(-1.385725138,1.576543814)	0.899531	0.990899
L-histidine	Clostridium XVIII	0.962851	0.545952	.665284479(-9.732440798,11.06300976)	0.900202	0.990989
trimethylamine-N-oxide	Butyricicoccus	0.998996	0.910526	-.4358096121(-7.262271923,6.390652699)	0.900423	0.990989
indoxylsulfate	Butyricicoccus	0.768072	0.909589	-.3050717653(-5.100869669,4.490726138)	0.900779	0.990989
methylamine	Coprococcus	0.754016	0.825419	-.2070581082(-3.471054302,3.056938085)	0.901051	0.990989
cis-aconitate	Odoribacter	0.991968	0.881481	.1589480409(-2.349798733,2.667694815)	0.901174	0.990989
succinate	Coprococcus	0.949799	0.835359	-.2825173691(-4.79556719,4.230532452)	0.902349	0.990989
L-tyrosine	Parabacteroides	0.796185	0.921958	.0742877423(-1.119010898,1.267586383)	0.902887	0.990989
4-hydroxyphenylacetate	Ruminococcus2	0.821285	0.968031	.2233340278(-3.365025162,3.811693218)	0.902911	0.990989
L-carnitine	Eggerthella	0.96988	0.660152	-1.172997206(-20.06422156,17.71822715)	0.903138	0.990989
tau-methyl-histidine	Prevotella	0.731928	0.579627	.0118768224(-.1814479982,.2052016429)	0.904159	0.990989
uracil	Bilophila	0.660643	0.746815	.2866164823(-4.407594079,4.980827043)	0.904744	0.990989
trigonelline	Anaerovorax	0.911647	0.672037	1.109234858(-17.06253192,19.28100164)	0.904769	0.990989
acetate	Anaerovorax	0.942771	0.662207	.7990806576(-12.33425141,13.93241273)	0.905076	0.990989
trigonelline	Ruminococcus	0.911647	0.9229	.0999361984(-1.548815621,1.748688018)	0.905434	0.990989
cis-aconitate	Anaerovorax	0.991968	0.663492	-.4742176291(-8.300841677,7.352406419)	0.90547	0.990989
uracil	Dorea	0.660643	0.707006	-.5747053243(-10.11757021,8.968159558)	0.906039	0.990989
1-methylnicotinamide	Eggerthella	0.643574	0.681373	.6190457942(-10.07247464,11.31056623)	0.909648	0.991003
indoxylsulfate	Barnesiella	0.768072	0.739726	-.1036636723(-1.954209038,1.746881693)	0.912573	0.993547
formate	Butyricicoccus	0.982932	0.910064	-.2497367024(-4.744205803,4.244732398)	0.913277	0.993669
L-valine_abso	Clostridium XlVb	0.630522	0.879339	.2795636441(-4.779552887,5.338680175)	0.913753	0.993669
3-aminoisobutyrate	Clostridium sensu stricto	0.61747	0.527825	.385702741(-6.663538346,7.434943828)	0.914598	0.99382
glycolate	Subdoligranulum	0.983936	0.948773	-.0927598311(-1.793912664,1.608393002)	0.91489	0.99382
taurine	Faecalibacterium	0.763052	0.987569	.0483887436(-.8562761147,.9530536018)	0.916507	0.994608
L-alanine	Odoribacter	0.99498	0.882664	.2009246103(-3.580847268,3.982696488)	0.917064	0.994608
acetone	Sutterella	0.783133	0.527665	.0585697335(-1.056018992,1.173158459)	0.917969	0.99491
L-alanine	Alistipes	0.99498	0.971459	.0446652552(-.818301608,.9076321185)	0.919199	0.995601
pi-methyl-histidine	Bilophila	0.674699	0.75625	-.549290321(-11.19278596,10.09420532)	0.919431	0.995601
tau-methyl-histidine	Pseudoflavonifractor	0.731928	0.84505	.3572291669(-6.614182715,7.328641049)	0.920001	0.995601
O-acetyl-carnitine	Collinsella	0.678715	0.772093	-.1887079191(-3.872541042,3.495125204)	0.920026	0.995601
ethanolamine	Intestinimonas	0.973896	0.649028	.7947172205(-15.41731637,17.00675081)	0.923459	0.997644
glycolate	Bacteroides	0.983936	0.998933	-.0107615512(-.2330273683,.211504266)	0.924397	0.998016
L-histidine	Odoribacter	0.962851	0.88512	.2865611465(-5.642214292,6.215336585)	0.924527	0.998016
trimethylamine-N-oxide	Faecalibacterium	0.998996	0.986316	-.0390582775(-.8473366195,.7692200645)	0.924544	0.998016
betaine	Oscillibacter	0.921687	0.995429	-.0807318842(-1.785589658,1.62412589)	0.926053	0.998016
dimethylamine	Intestinimonas	1	0.651945	-.6728971801(-14.94869242,13.60289806)	0.926393	0.998016
glycolate	Alistipes	0.983936	0.970117	-.0309357284(-.6914906985,.6296192417)	0.926864	0.998016
O-phospho-choline	Subdoligranulum	0.656627	0.955056	.0833598105(-1.715922156,1.882641777)	0.927648	0.998016
cis-aconitate	Clostridium XVIII	0.991968	0.546032	.3097179412(-6.375490558,6.994926441)	0.927649	0.998016
methanol	Odoribacter	1	0.882229	-.1780082392(-4.059782532,3.703766053)	0.928383	0.998016
glycolate	Clostridium XlVa	0.983936	0.978655	-.0765558752(-1.76145504,1.60834329)	0.929039	0.998016
ethanolamine	Prevotella	0.973896	0.555076	.0080146131(-.1730382024,.1890674286)	0.930861	0.998582
1-methylnicotinamide	Barnesiella	0.643574	0.727124	-.0800923594(-1.891016566,1.730831847)	0.930923	0.998582
succinate	Ruminococcus	0.949799	0.917127	-.060929201(-1.444099358,1.322240956)	0.931198	0.998582
succinate	Clostridium sensu stricto	0.949799	0.508287	-.2039140119(-4.85357515,4.445747126)	0.931502	0.998582
L-valine_abso	Butyricicoccus	0.630522	0.912397	-.1508670985(-3.620356366,3.318622169)	0.932081	0.998582
D-glucose	Fusicatenibacter	0.783133	0.885906	.2480036326(-5.489564526,5.985571792)	0.932485	0.998582
trigonelline	Fusicatenibacter	0.911647	0.889528	.2165459616(-4.880888741,5.313980664)	0.933643	0.998582
L-carnitine	Clostridium sensu stricto	0.96988	0.502714	.2638817037(-6.025561904,6.553325312)	0.934462	0.998582
trigonelline	Odoribacter	0.911647	0.880322	-.2422329773(-6.103807694,5.61934174)	0.935445	0.998582
citrate	Butyricicoccus	1	0.91062	.228667568(-5.340106137,5.797441273)	0.935855	0.998582
methanol	Coprobacter	1	0.613039	-.3102499011(-7.943883482,7.323383679)	0.936509	0.998582
glycolate	Eggerthella	0.983936	0.663821	-.323438561(-8.386267575,7.739390453)	0.937332	0.998582
O-acetyl-carnitine	Faecalibacterium	0.678715	0.984496	.0329518932(-.7920765965,.8579803829)	0.937604	0.998582
L-valine_abso	Subdoligranulum	0.630522	0.950413	.0691078585(-1.668154044,1.806369761)	0.937854	0.998582
formate	Dialister	0.982932	0.658458	-.0413727395(-1.082202805,.9994573261)	0.937901	0.998582
L-carnitine	Faecalibacterium	0.96988	0.986971	-.0434955356(-1.153591032,1.066599961)	0.938787	0.998582
4-hydroxyphenylacetate	Butyricimonas	0.821285	0.629156	.2916233353(-7.237522715,7.820769385)	0.939487	0.998582
L-alanine	Dorea	0.99498	0.730444	-.3980382994(-10.79909702,10.00302042)	0.94021	0.998582
L-alanine	Bacteroides	0.99498	0.998943	.0110470738(-.2802790628,.3023732104)	0.940754	0.998582
pyroglutamate	Clostridium XVIII	0.874498	0.53717	-.229620013(-6.298644844,5.839404819)	0.940887	0.998582
methylamine	Intestinimonas	0.754016	0.659218	.8279067211(-21.06914213,22.72495557)	0.940927	0.998582
L-carnitine	Anaerovorax	0.96988	0.663409	-.9230682753(-25.47614297,23.63000642)	0.941261	0.998582
creatinine	Subdoligranulum	1	0.949527	-.0451672417(-1.252824787,1.162490304)	0.941564	0.998582
lactate	Faecalibacterium	0.992972	0.986229	-.028193784(-.782193545,.725805977)	0.941577	0.998582
L-valine_abso	Parabacteroides	0.630522	0.919008	-.0378947931(-1.057141408,.9813518214)	0.94191	0.998582
pyroglutamate	Odoribacter	0.874498	0.88729	.0851558937(-2.206046641,2.376358428)	0.94193	0.998582
N,N-dimethylglycine	Coprococcus	0.981928	0.82851	-.1638064432(-4.597335008,4.269722122)	0.942272	0.998582
formate	Anaerotruncus	0.982932	0.929336	-.1399893367(-4.133268956,3.853290283)	0.945221	0.998582
ethanolamine	Alistipes	0.973896	0.971922	-.0200910164(-.5976803371,.5574983042)	0.945646	0.998582
succinate	Holdemania	0.949799	0.570166	1.575237721(-43.77553206,46.9260075)	0.945723	0.998582
glycine	Holdemania	1	0.572029	1.378571689(-40.06654498,42.82368836)	0.94802	0.998582
glycine	Coprococcus	1	0.830705	-.1340886822(-4.192559282,3.924381917)	0.948369	0.998582
trimethylamine-N-oxide	Anaerovorax	0.998996	0.663158	.4938929766(-14.75220307,15.73998902)	0.949374	0.998582
3-hydroxyisovalerate	Ruminococcus	0.99498	0.919662	-.0249245672(-.8252460768,.7753969423)	0.951328	0.998864
acetate	Catabacter	0.942771	0.762542	-.2077965102(-6.914604793,6.499011773)	0.951578	0.998864
4-hydroxyphenylacetate	Parasutterella	0.821285	0.845269	-.0269338536(-.9085411961,.8546734889)	0.952252	0.998864
L-tyrosine	Butyricicoccus	0.796185	0.903439	.1254588553(-3.987666372,4.238584083)	0.952329	0.998864
pi-methyl-histidine	Anaerotruncus	0.674699	0.923437	.3173038379(-10.16800328,10.80261096)	0.952704	0.998864
choline	Ruminococcus2	0.534137	0.964637	-.1024426765(-3.498033864,3.293148511)	0.952848	0.998864
tau-methyl-histidine	Collinsella	0.731928	0.789096	-.04935057(-1.711046304,1.612345164)	0.953582	0.998864
pi-methyl-histidine	Escherichia/Shigella	0.674699	0.560938	-.0985548003(-3.427386443,3.230276842)	0.953727	0.998864
N,N-dimethylglycine	Oscillibacter	0.981928	0.995713	-.0515932979(-1.805302219,1.702115623)	0.954018	0.998864
L-threonine	Alistipes	0.982932	0.970021	.0244178714(-.8085978739,.8574336167)	0.954185	0.998864
glycine	Clostridium XlVb	1	0.892744	.2203564029(-7.312656904,7.75336971)	0.95428	0.998864
methanol	Escherichia/Shigella	1	0.561514	-.0363578766(-1.334197022,1.261481269)	0.956213	0.998864
acetone	Clostridium XlVa	0.783133	0.977058	-.0764411748(-2.854637967,2.701755617)	0.956993	0.998864
tau-methyl-histidine	Odoribacter	0.731928	0.895265	.1149690085(-4.070712143,4.30065016)	0.957067	0.998864
methanol	Clostridium IV	1	0.970557	-.0455089389(-1.742607429,1.651589551)	0.958084	0.998864
formate	Collinsella	0.982932	0.775161	-.0555790801(-2.137614745,2.026456585)	0.958273	0.998864
O-acetyl-carnitine	Bilophila	0.678715	0.748837	-.1733854905(-6.711791212,6.365020231)	0.958549	0.998864
L-valine_abso	Clostridium sensu stricto	0.630522	0.51405	-.0750562867(-2.914194143,2.76408157)	0.958677	0.998864
urea	Bilophila	1	0.746583	.0792346552(-2.993319306,3.151788617)	0.959689	0.998864
tau-methyl-histidine	Butyricicoccus	0.731928	0.898135	.09152419(-3.507781641,3.690830021)	0.960251	0.998864
D-glucose	Pseudoflavonifractor	0.783133	0.841611	-.4606299496(-18.62569391,17.70443401)	0.960361	0.998864
acetone	Dialister	0.783133	0.649123	-.0380690582(-1.553904479,1.477766363)	0.960742	0.998864
2-hydroxyisobutyrate	Coprobacter	0.995984	0.611404	-.1341446242(-5.572320846,5.304031597)	0.96144	0.998864
taurine	Butyricicoccus	0.763052	0.912983	.1786409526(-7.099237608,7.456519513)	0.96163	0.998864
taurine	Bacteroides	0.763052	1	.0105853161(-.4217112205,.4428818527)	0.961722	0.998864
tau-methyl-histidine	Parasutterella	0.731928	0.84792	.015364467(-.6196820073,.6504109413)	0.962179	0.998864
L-histidine	Bacteroides	0.962851	0.998906	-.0074084291(-.3171725559,.3023556976)	0.962613	0.998864
L-histidine	Anaerotruncus	0.962851	0.932166	.1084225955(-4.770701378,4.987546569)	0.96526	0.998864
D-glucose	Bilophila	0.783133	0.739597	-.1885955968(-9.032001472,8.654810278)	0.966659	0.998864
succinate	Odoribacter	0.949799	0.885083	.1005724521(-4.791731697,4.992876601)	0.967861	0.998864
betaine	Anaerovorax	0.921687	0.657143	-.2904373575(-14.59736526,14.01649054)	0.968262	0.998864
3-aminoisobutyrate	Eggerthella	0.61747	0.669477	.3999909467(-20.1976362,20.99761809)	0.969639	0.998864
indoxylsulfate	Intestinimonas	0.768072	0.656164	.4542628783(-23.41245897,24.32098472)	0.970242	0.998864
4-hydroxyphenylacetate	Faecalibacterium	0.821285	0.984655	.011691905(-.6153247912,.6387086013)	0.970846	0.998864
methanol	Ruminococcus2	1	0.968454	-.0676312322(-3.769922895,3.634660431)	0.971439	0.998864
methylamine	Escherichia/Shigella	0.754016	0.561453	-.0249162855(-1.394577759,1.344745188)	0.971558	0.998864
uracil	Subdoligranulum	0.660643	0.949045	-.0341796661(-2.072664045,2.004304713)	0.973784	0.999958
trimethylamine-N-oxide	Barnesiella	0.998996	0.729474	-.039859868(-2.487289283,2.407569547)	0.974535	1.00012
betaine	Streptococcus	0.921687	0.706286	-.064656016(-4.111432445,3.982120413)	0.975019	1.00012
pi-methyl-histidine	Prevotella	0.674699	0.565625	-.0094034024(-.6226384837,.6038316789)	0.976024	1.00042
trigonelline	Faecalibacterium	0.911647	0.988493	.0153868298(-.9916342123,1.022407872)	0.976109	1.00042
trigonelline	Blautia	0.911647	0.863061	-.0714116756(-4.780354962,4.637531611)	0.976288	1.00042
L-carnitine	Ruminococcus	0.96988	0.919653	-.0285356181(-1.915907454,1.858836218)	0.97636	1.00042
methylamine	Clostridium XVIII	0.754016	0.541899	-.1343088692(-9.537530447,9.268912708)	0.977666	1.00042
L-histidine	Dorea	0.962851	0.728665	-.152272805(-10.88971186,10.58516625)	0.977826	1.00042
lactate	Barnesiella	0.992972	0.729873	-.0318307745(-2.308439761,2.244778212)	0.978138	1.00042
L-histidine	Alistipes	0.962851	0.969365	.012721764(-.8981307579,.9235742859)	0.978161	1.00042
acetate	Dorea	0.942771	0.729097	-.1620695096(-11.96109889,11.63695987)	0.978522	1.00042
1-methylnicotinamide	Flavonifractor	0.643574	0.903595	.0839251151(-6.77689123,6.94474146)	0.980872	1.00042
betaine	Clostridium XlVb	0.921687	0.891429	-.0940768275(-8.009312998,7.821159343)	0.981415	1.00042
uracil	Sutterella	0.660643	0.536624	-.0094549032(-.8181322135,.7992224072)	0.981718	1.00042
ethanolamine	Parasutterella	0.973896	0.842333	-.0066612079(-.5851886992,.5718662834)	0.981996	1.00042
citrate	Sutterella	1	0.533123	-.0107368986(-.9436296365,.9221558392)	0.982003	1.00042
pi-methyl-histidine	Ruminococcus	0.674699	0.915625	-.0257851022(-2.390599611,2.339029406)	0.98295	1.00042
pi-methyl-histidine	Intestinimonas	0.674699	0.639063	-.6420016648(-60.97030558,59.68630225)	0.983359	1.00042
dimethylamine	Alistipes	1	0.970557	.0053355402(-.5020180827,.5126891631)	0.983555	1.00042
3-aminoisobutyrate	Pseudoflavonifractor	0.61747	0.836425	.2274003413(-23.18204348,23.63684416)	0.98481	1.00042
citrate	Odoribacter	1	0.882229	.03780629(-3.943019973,4.018632553)	0.985149	1.00042
acetone	Faecalibacterium	0.783133	0.990553	.0068927222(-.7488638087,.7626492531)	0.985738	1.00042
pi-methyl-histidine	Holdemania	0.674699	0.567187	-.7771841307(-88.21832843,86.66396017)	0.986101	1.00042
trimethylamine-N-oxide	Ruminococcus	0.998996	0.92	-.0119590747(-1.371574056,1.347655907)	0.986245	1.00042
glycolate	Clostridium XVIII	0.983936	0.545358	.0645980704(-7.525344709,7.65454085)	0.986691	1.00042
betaine	Odoribacter	0.921687	0.876571	-.0378200767(-4.527197497,4.451557344)	0.986826	1.00042
uracil	Intestinimonas	0.660643	0.644904	-.1951677319(-23.7775404,23.38720494)	0.987058	1.00042
choline	Sutterella	0.534137	0.506876	.0074272624(-.9760940064,.9909485312)	0.988191	1.00042
pyroglutamate	Butyricicoccus	0.874498	0.91247	-.0231026268(-3.210292575,3.164087322)	0.988665	1.00042
methylamine	Clostridium IV	0.754016	0.97067	.0118155579(-1.713141524,1.73677264)	0.989289	1.00042
L-carnitine	Barnesiella	0.96988	0.72747	.0209481666(-3.337754779,3.379651113)	0.990247	1.00042
formate	Ruminococcus	0.982932	0.920771	.0056131906(-.9044285971,.9156549783)	0.990354	1.00042
O-acetyl-carnitine	Bacteroides	0.678715	1	.0021664155(-.3788028469,.3831356778)	0.991107	1.00042
trimethylamine-N-oxide	Bacteroides	0.998996	0.998947	.0019961574(-.3779908543,.3819831691)	0.991785	1.00042
trimethylamine-N-oxide	Intestinimonas	0.998996	0.651579	-.1367677039(-31.96430255,31.69076715)	0.99328	1.00042
L-alanine	Faecalibacterium	0.99498	0.986258	.0023079965(-.6136625366,.6182785296)	0.994141	1.00042
hippurate	Butyricicoccus	1	0.91062	.0264130688(-8.084004129,8.136830267)	0.994907	1.00042
trimethylamine-N-oxide	Parabacteroides	0.998996	0.917895	-.0056435118(-1.752533195,1.741246171)	0.994948	1.00042
succinate	Prevotella	0.949799	0.552486	-.000848316(-.356804003,.3551073709)	0.996273	1.00042
formate	Roseburia	0.982932	0.968951	-.0035146656(-1.580105573,1.573076242)	0.996514	1.00042
acetone	Intestinimonas	0.783133	0.651822	-.0658031419(-29.95342771,29.82182143)	0.996557	1.00042
L-alanine	Anaerotruncus	0.99498	0.928118	-.0101554073(-4.650857226,4.630546411)	0.996578	1.00042
hypoxanthine	Subdoligranulum	0.860442	0.946144	-.0035196296(-2.590394959,2.583355699)	0.997872	1.00042
choline	Clostridium XlVb	0.534137	0.897839	.0049604429(-6.561757194,6.571678079)	0.998819	1.00042
*bootstrapping with 2000 replications, Estimates from multivariable mixed effect linear regressions including age (nonlinear), sex, age-sex-interaction terms, waist circumference (nonlinear), smoking, hypertension, HbA1c, years of education, kidney function (nonlinear), urinary pH, alcohol intake;
bootstapping only performed for associations FDR<0.05
b=unstandardized regression coefficient, 95%-CI=95% confidence interval;

## Sheet: Table S4
Table S4: Summary statistics for metabolite Shannon diversity associations
Metabolite	Share of non-zero metabolite measurements	b(95% confidence interval)	p-value (linear)	p-value for non-linearity	p-value global	FDR
Hippurate	1	.1789522874(.1339507942,.2239537805)	6.49388e-15	0.502027	2.10922e-13	2.72743e-13
Formate	0.982456	.0555208998(.0201210577,.0909207419)	0.00211212	0.847352	0.0206906	0.0443546
Ethanolamine	0.975232	-.0361455636(-.0645467715,-.0077443557)	0.012617	0.206086	0.0245414	0.176638
4-hydroxyphenylacetate	0.820433	-.0570120888(-.1019743593,-.0120498182)	0.0129467	0.373786	0.0431226	0.176638
L-tyrosine	0.79773	-.0514762909(-.0935080472,-.0094445346)	0.0163786	0.923012	0.116203	0.176638
Hypoxanthine	0.862745	-.0503927589(-.0940405996,-.0067449183)	0.0236457	0.245998	0.0474691	0.176638
Cis-Aconitate	0.993808	-.0301477013(-.059202121,-.0010932817)	0.0419803	0.960757	0.239927	0.251882
Succinate	0.950464	.04119738(-.0034650482,.0858598083)	0.0706214	0.558771	0.218673	0.370763
3-hydroxyisovalerate	0.99484	-.0281504415(-.0597433625,.0034424796)	0.0807416	0.658122	0.274407	0.376794
N,N-dimethylglycine	0.981424	-.0390460209(-.0841956136,.0061035718)	0.0900744	0.506362	0.237477	0.378313
Urea	1	.0274400142(-.0063429999,.0612230283)	0.111392	0.585175	0.307587	0.425315
L-valine	0.633643	-.0369155995(-.0842610237,.0104298246)	0.126463	0.962604	0.492924	0.442621
L-alanine	0.99484	-.0275663134(-.06423892,.0091062932)	0.140676	0.677306	0.399883	0.454491
Dimethylamine	1	-.0182009868(-.0425620937,.0061601202)	0.143097	0.599098	0.366629	0.454491
Tau-methyl-histidine	0.731682	-.024935494(-.0583814179,.00851043)	0.143948	0.0729384	0.0606713	0.454491
Methanol	1	.0301361576(-.0116447795,.0719170946)	0.157449	0.728169	0.452251	0.454491
Lactate	0.992776	-.0298909389(-.0767462371,.0169643592)	0.211175	0.559655	0.436369	0.521725
L-histidine	0.961816	-.0233911093(-.0614265387,.0146443201)	0.228071	0.543258	0.445022	0.532166
acetone	0.785346	.0399077201(-.0255004817,.105315922)	0.231759	0.390657	0.346303	0.532166
L-threonine	0.982456	-.019951075(-.0553969168,.0154947668)	0.269946	0.624183	0.540226	0.566887
Acetate	0.942208	.0236466216(-.0185097678,.065803011)	0.271596	0.304058	0.30924	0.566887
Trimethylamine-N-oxide	0.998968	.0228668945(-.0192808287,.0650146178)	0.287618	0.134748	0.161694	0.566887
Methylamine	0.753354	.0270828595(-.0238850702,.0780507893)	0.297659	0.167795	0.198693	0.566887
Creatinine	1	-.0111867772(-.0327489824,.0103754281)	0.309221	0.841787	0.711031	0.566887
2-hydroxyisobutyrate	0.995872	-.0137131847(-.043203674,.0157773045)	0.36209	0.75913	0.710117	0.608311
O-actetyl-carnitine	0.681115	.0227951026(-.02732369,.0729138953)	0.372697	0.735174	0.703623	0.608311
Uracil	0.660475	-.0214367802(-.0729499924,.030076432)	0.414716	0.614759	0.650996	0.645114
Choline	0.535604	.0163579412(-.0293714185,.062087301)	0.483239	0.705036	0.75559	0.724858
Pi-methyl-histidine	0.673891	.0220406452(-.0483165388,.0923978291)	0.539219	0.0370033	0.0727529	0.780939
Glycolate	0.985552	-.0091806553(-.0403652537,.0220039431)	0.563934	0.818985	0.865717	0.789508
Taurine	0.76161	-.0116412254(-.060663544,.0373810932)	0.641625	0.55954	0.710784	0.869298
Pyroglutamate	0.877193	-.0057497333(-.035639792,.0241403253)	0.706156	0.443753	0.62213	0.926829
Trigonelline	0.914345	.0080311291(-.0449394219,.0610016802)	0.766344	0.550962	0.733793	0.975347
1-methylnicotinamide	0.644628	-.0081193428(-.0620150268,.0457763411)	0.76779	0.091956	0.182303	0.975347
Indoxylsulfate	0.76677	.0059939877(-.041922584,.0539105594)	0.80632	0.745844	0.885717	0.975347
O-phospho-choline	0.656347	.0044135711(-.0316284702,.0404556124)	0.810323	0.264479	0.437236	0.975347
D-glucose	0.78741	-.0062083085(-.0577735224,.0453569054)	0.813453	0.612551	0.792578	0.975347
Betaine	0.919505	-.0045771828(-.0520415649,.0428871993)	0.850087	0.859389	0.952589	0.975347
Glycine	1	-.0039641735(-.0455012204,.0375728733)	0.851619	0.857693	0.951956	0.975347
Citrate	1	.0009413142(-.0388045674,.0406871958)	0.962977	0.620934	0.812087	1
3-aminoisobutyrate	0.618163	.0015318895(-.0732638511,.0763276301)	0.96798	0.636608	0.824267	1
L-Carnitine	0.96904	.0001518515(-.0517824097,.0520861128)	0.995428	0.88902	0.971698	1
FDR=false discovery rate, b=unstandardized regression coefficient
Estimates from multivariable mixed effect linear regressions including age (nonlinear), sex, age-sex-interaction terms, waist circumference (nonlinear), smoking, hypertonia, years of education, kidney function (nonlinear), urinary pH, alcohol intake
p-values for non-linearity derived by testing the non-linear spline terms simultaneously on zero via Wald test

## Sheet: Table S5
Table S5: Summary statistics for metabolite species richness associations
Metabolite	Share of non-zero metabolite measurements	b(95% confidence interval)	p-value (linear)	p-value for non-linearity	p-value global	FDR
Hippurate	1	.2104291657(.1633993815,.25745895)	1.79262e-18	0.000140307	1.14326e-20	7.529e-17
4-hydroxyphenylacetate	0.820433	-.0748423803(-.1211154642,-.0285692964)	0.00152408	0.855479	0.0158956	0.0320058
Formate	0.982456	.0560447719(.0187452885,.0933442552)	0.00322989	0.963893	0.0331383	0.0452185
Hypoxanthine	0.862745	-.0618204344(-.1079916384,-.0156492303)	0.00868343	0.920471	0.0707448	0.091176
L-tyrosine	0.79773	-.0566466926(-.0999830775,-.0133103077)	0.0104088	0.151215	0.0157577	0.091176
Cis-aconitate	0.993808	-.0397456965(-.0703149952,-.0091763978)	0.0108245	0.190135	0.0201289	0.091176
Pyroglutamate	0.877193	-.0391418218(-.0707934047,-.0074902389)	0.0153598	0.165458	0.0234965	0.0921587
Succinate	0.950464	.05490187(.0081317875,.1016719525)	0.0214065	0.604154	0.0980978	0.112384
Ethanolamine	0.975232	-.0341458558(-.0639927327,-.0042989789)	0.0249442	0.359457	0.0695656	0.116406
L-threonine	0.982456	-.0420248602(-.0792907843,-.004758936)	0.0270874	0.429323	0.0867648	0.116406
Tau-methyl-histidine	0.731682	-.0399488607(-.0763023042,-.0035954171)	0.0312553	0.366179	0.0839969	0.119338
Creatinine	1	-.0231892171(-.0458846484,-.0004937858)	0.0452195	0.762742	0.208248	0.158268
Dimethylamine	1	-.0234533788(-.049124702,.0022179444)	0.0733531	0.54138	0.218536	0.236987
Acetate	0.942208	.0355397797(-.0081368983,.0792164577)	0.110751	0.0901629	0.0611546	0.332254
3-hydroxyisovalerate	0.99484	-.0256565636(-.0589486467,.0076355194)	0.130929	0.254596	0.170379	0.366602
Urea	1	.0270998112(-.0085223307,.0627219532)	0.135946	0.922325	0.497273	0.366602
Acetone	0.785346	.0512993164(-.0175932646,.1201918973)	0.144443	0.899998	0.505787	0.366602
Methanol	1	.030986774(-.013041749,.0750152971)	0.167771	0.847387	0.52597	0.391466
N,N-dimethylglycine	0.981424	-.0325814631(-.0801473321,.014984406)	0.179425	0.797409	0.521769	0.396624
L-alanine	0.99484	-.0247167222(-.063327427,.0138939826)	0.209597	0.454451	0.368953	0.440153
3-aminoisobutyrate	0.618163	.0460565523(-.0293149355,.1214280402)	0.231051	0.924092	0.662208	0.462101
Glycolate	0.985552	-.0193390468(-.0523010149,.0136229213)	0.250174	0.393837	0.363861	0.477605
Trimethylamine-N-oxide	0.998968	.0244402901(-.0201088821,.0689894623)	0.282257	0.549888	0.502774	0.515426
Methylamine	0.753354	.0287997051(-.0244342629,.0820336731)	0.288988	0.548395	0.507835	0.515426
2-hydroxyisobutyrate	0.995872	-.015972229(-.0469893255,.0150448675)	0.312839	0.573257	0.545767	0.52557
L-valine	0.633643	-.0256738078(-.0763289986,.0249813831)	0.320526	0.998544	0.804569	0.52557
1-Methylnicotinamide	0.644628	-.0278044158(-.0844068988,.0287980672)	0.335659	0.0759586	0.107448	0.52557
Indoxylsulfate	0.76677	-.0227273361(-.0726875277,.0272328554)	0.372605	0.104822	0.150532	0.558907
L-histidine	0.961816	-.0182171037(-.058263869,.0218296616)	0.372618	0.870713	0.784261	0.558907
Lactate	0.992776	-.0219506284(-.0712299049,.027328648)	0.382645	0.768043	0.731801	0.558907
O-phospho-choline	0.656347	-.0152795054(-.0534776706,.0229186598)	0.433041	0.184231	0.261548	0.586701
L-carnitine	0.96904	-.0172934048(-.0723972595,.0378104499)	0.538488	0.334079	0.462564	0.706765
Choline	0.535604	.0135031536(-.0345727853,.0615790925)	0.581978	0.579472	0.707001	0.740699
Trigonelline	0.914345	.0148972573(-.0396602235,.0694547381)	0.592525	0.657795	0.771346	0.740699
Pi-methyl-histidine	0.673891	.0161782577(-.0578158723,.0901723878)	0.668264	0.138503	0.246948	0.801917
Glycine	1	-.0092502166(-.0530340421,.034533609)	0.678814	0.602998	0.757094	0.801917
Taurine	0.76161	.0088941562(-.0420603134,.0598486257)	0.732265	0.77584	0.890823	0.83122
D-glucose	0.78741	.009458862(-.0454358362,.0643535602)	0.735574	0.706011	0.847052	0.83122
O-acetyl-carnitine	0.681115	.0053665207(-.0485821107,.0593151522)	0.845419	0.495065	0.695229	0.910451
Citrate	1	-.0022071633(-.0441088382,.0396945117)	0.917772	0.17655	0.323498	0.96366
Betaine	0.919505	-.0023755763(-.0527987214,.0480475687)	0.926428	0.466905	0.674955	0.96366
Uracil	0.660475	-.0019147767(-.0580142595,.0541847061)	0.946664	0.649107	0.832954	0.96366
FDR=false discovery rate, b=unstandardized regression coefficient
Estimates from multivariable mixed effect linear regressions including age (nonlinear), sex, age-sex-interaction terms, waist circumference (nonlinear), smoking, hypertonia, years of education, kidney function (nonlinear), urinary pH, alcohol intake
p-values for non-linearity derived by testing the non-linear spline terms simultaneously on zero via Wald test

## Sheet: Table S6
Table S6: Overview on performances on predicting metabolite concentrations from genus abundances via elastic net regression methodologies
Metabolite	Lambda	Alpha	Number of predictors with non-zero coefficients	R-squared	R-squared out of sample
Hippurate	0.0507952	0.3	26	0.181603	0.1266
L-tyrosine	1.21935	0	40	0.09409	0.0267
3-hydroxyisovalerate	0.121515	0.1	18	0.0661893	0.0259
Creatinine	0.0118846	1	12	0.066932	0.0246
2-hydroxyisobutyrate	0.0166847	0.8	12	0.0616598	0.022
N,N-dimethylglycine	1.48749	0	40	0.0601353	0.0188
Tau-methyl-histidine	2.46268	0	40	0.0678626	0.0156
Succinate	1.50343	0	40	0.0636487	0.0154
O-phospho-choline	0.0204575	0.9	10	0.0630187	0.015
L-valine	2.29492	0	40	0.0798209	0.0149
Glycolate	1.39873	0	40	0.0676907	0.0133
Methanol	0.172062	0.1	11	0.0445705	0.0126
Inodxysulfate	1.42887	0	40	0.0898452	0.0121
L-histidine	1.35383	0	40	0.0672409	0.0115
Formate	2.31435	0	40	0.0566127	0.0111
Dimethylamine	2.4232	0	40	0.0598756	0.0109
4-hydroxyphenylacetate	2.77545	0	40	0.0622313	0.0099
Betaine	2.36412	0	40	0.0574212	0.0096
L-alanine	1.91339	0	40	0.0556077	0.0087
L-threonine	1.51592	0	40	0.0751445	0.0083
Uracil	1.55383	0	40	0.0955804	0.0081
Ethanolamine	2.72928	0	40	0.0587837	0.0078
Cis-aconitate	2.91606	0	40	0.054154	0.0078
Acetate	1.92898	0	40	0.056791	0.0073
Pyroglutmate	3.42656	0	40	0.0570457	0.0073
L-carnitine	2.99213	0	40	0.049112	0.0069
Hypoxanthine	2.65603	0	40	0.058803	0.0067
Trimethylamine-N-oxide	2.11641	0	40	0.0566389	0.0059
Lactate	0.0403034	1	4	0.0227492	0.0057
Choline	5.16337	0	40	0.0599818	0.0031
Taurine	0.366772	0.1	8	0.0347313	0.002
Pi-methyl-histidine	0.401241	0.1	6	0.0309376	0.0009
1-methylnicotinamide	6.99247	0	40	0.0532488	0.0004
Trigonelline	2.24877	0	40	0.0658185	0.0003
Urea	4.95966	0	40	0.0476677	0
D-glucose	6.76458	0	40	0.0464782	0
3-aminoisobutyrate	4.25251	0	40	0.0611696	0
Methylamine	0.0438806	0.8	0	0	0
Citrate	8.05106	0	40	0.0401254	0
Acetone	14.262	0	40	0.055273	0
O-acetyl-carnitine	11.3629	0	40	0.0521423	0
Glycine	19.8085	0	40	0.0379511	0
Out of sample R-squared values determined in ten-fold internal cross-validations
Negative R-squared values were set to zero

## Sheet: Table S7
Table S7: Sample characteristics of the utilized metagenomic data from Yachida et al. 2019*
	CRC patients (n=364)	Healthy controls (n=251)	p-value
Age, mean (SD)	62.4(9.91)	60.81(12.64)	0.095a
BMI, mean (SD)	22.95 (3.57)	22.67(3.04)	0.294a
Female, %	39.29%	45.82%	0.115b
Stage of the disease	HS, 10.99%	NA	NA
	MP, 18.41%
	Stage 0, 19.78%
	Stage I/II, 30.49%
	Stage III/IV, 20.33%
# Reactions in community models	83010.27 (20707.52)	76477.00(18115.58)	<0.001a
# Unique reactions in community models, mean (SD)	2896.80 (99.58)	2885.28 (105.29)	0.190a
CRC=Colorectal cancer, SD=Standard deviation, HS=Healthy after surgery, MP=Multiple polyps, ap-value from Welch t-tests, bp-value from Fisher’s exact test
*Yachida, S.; Mizutani, S.; Shiroma, H.; Shiba, S.; Nakajima, T.; Sakamoto, T.; Watanabe, H.; Masuda, K.; Nishimoto, Y.; Kubo, M.; et al. Metagenomic and Metabolomic Analyses Reveal Distinct Stage-Specific Phenotypes of the Gut Microbiota in Colorectal Cancer. Nat Med 2019, 25, 968–976, doi:10.1038/s41591-019-0458-7.

## Sheet: Table S8
Table S8: Lists of strains from AGORA2 producing benzoate, formate, and 4-hydroxyphenylacetate
Benzoate producing strains in AGORA2	Formate producing strains in AGORA2	4-hydroxyphenylacetate producing strains in AGORA2
Aeromicrobium_massiliense_JC14	Abiotrophia_defectiva_ATCC_49176	Acinetobacter_baumannii_1656_2
Alistipes_senegalensis_JC50	Acaryochloris_marina_MBIC11017	Acinetobacter_baumannii_3990
Alistipes_shahii_WAL_8301	Acetanaerobacterium_elongatum_CGMCC_1_5012	Acinetobacter_baumannii_48055
Anaerococcus_tetradius_ATCC_35098	Acetatifactor_muris_GP69	Acinetobacter_baumannii_53264
Anaerotruncus_sp_G3_2012	Acetivibrio_cellulolyticus_CD2	Acinetobacter_baumannii_6013113
Bacteroides_caccae_ATCC_43185	Acetivibrio_ethanolgignens_ACET_33324	Acinetobacter_baumannii_6013150
Bacteroides_caccae_CL03T12C61	Acetobacterium_wieringae_DSM_1911	Acinetobacter_baumannii_6014059
Bacteroides_cellulosilyticus_CL02T12C19	Acetonema_longum_DSM_6540	Acinetobacter_baumannii_AA_014
Bacteroides_cellulosilyticus_DSM_14838	Acidaminobacter_hydrogenoformans_DSM_2784	Acinetobacter_baumannii_AB_1536_8
Bacteroides_clarus_YIT_12056	Acidaminococcus_fermentans_DSM_20731	Acinetobacter_baumannii_AB_1582_8
Bacteroides_coprocola_M16_DSM_17136	Acidaminococcus_intestini_RyC_MR95	Acinetobacter_baumannii_AB_1594_8
Bacteroides_coprophilus_DSM_18228	Acidaminococcus_sp_D21	Acinetobacter_baumannii_AB_1595_8
Bacteroides_dorei_CL02T00C15	Acidaminococcus_sp_HPA0509	Acinetobacter_baumannii_AB_1649_8
Bacteroides_dorei_CL02T12C06	Acidobacterium_capsulatum_ATCC_51196	Acinetobacter_baumannii_AB_1650_8
Bacteroides_dorei_CL03T12C01	Acinetobacter_baumannii_AB0057	Acinetobacter_baumannii_AB_1766_8
Bacteroides_dorei_DSM_17855	Acinetobacter_calcoaceticus_PHEA_2	Acinetobacter_baumannii_AB_2007_09_110_01_7
Bacteroides_faecis_MAJ27	Acinetobacter_johnsonii_SH046	Acinetobacter_baumannii_AB_2007_16_25_01_7
Bacteroides_finegoldii_DSM_17565	Acinetobacter_junii_SH205	Acinetobacter_baumannii_AB_2007_16_27_01
Bacteroides_fragilis_3_1_12	Acinetobacter_lwoffii_WJ10621	Acinetobacter_baumannii_AB_2008_15_34_7
Bacteroides_fragilis_CL03T00C08	Acinetobacter_pittii_ANC_4052	Acinetobacter_baumannii_AB_2008_15_45
Bacteroides_fragilis_CL03T12C07	Acinetobacter_radioresistens_NIPH_2130	Acinetobacter_baumannii_AB_2008_15_52
Bacteroides_fragilis_CL05T00C42	Actinobacillus_pleuropneumoniae_L20	Acinetobacter_baumannii_AB_2008_15_69
Bacteroides_fragilis_CL05T12C13	Actinobacillus_pleuropneumoniae_S8	Acinetobacter_baumannii_AB_2008_15_70
Bacteroides_fragilis_CL07T00C01	Actinobacillus_pleuropneumoniae_serovar_1_str_4074	Acinetobacter_baumannii_AB_2008_15_71
Bacteroides_fragilis_CL07T12C05	Actinobacillus_pleuropneumoniae_serovar_10_str_D13039	Acinetobacter_baumannii_AB_2008_23_01_01_7
Bacteroides_fragilis_HMW_610	Actinobacillus_pleuropneumoniae_serovar_11_str_56153	Acinetobacter_baumannii_AB_2008_23_07_01_7
Bacteroides_fragilis_HMW_615	Actinobacillus_pleuropneumoniae_serovar_12_str_1096	Acinetobacter_baumannii_AB_2009_04_01_7
Bacteroides_fragilis_HMW_616	Actinobacillus_pleuropneumoniae_serovar_13_str_N273	Acinetobacter_baumannii_AB_2009_04_02_7
Bacteroides_fragilis_NCTC_9343	Actinobacillus_pleuropneumoniae_serovar_2_str_4226	Acinetobacter_baumannii_AB_515_8
Bacteroides_fragilis_YCH46	Actinobacillus_pleuropneumoniae_serovar_2_str_S1536	Acinetobacter_baumannii_AB_908_12
Bacteroides_gallinarum_DSM_18171_JCM_13658	Actinobacillus_pleuropneumoniae_serovar_3_str_JL03	Acinetobacter_baumannii_AB_908_13
Bacteroides_intestinalis_341_DSM_17393	Actinobacillus_pleuropneumoniae_serovar_4_str_M62	Acinetobacter_baumannii_AB_909_01_7
Bacteroides_massiliensis_B84634	Actinobacillus_pleuropneumoniae_serovar_6_str_Femo	Acinetobacter_baumannii_AB_909_02_7
Bacteroides_oleiciplenus_YIT_12058	Actinobacillus_pleuropneumoniae_serovar_7_str_AP76	Acinetobacter_baumannii_AB_909_05
Bacteroides_ovatus_3_8_47FAA	Actinobacillus_pleuropneumoniae_serovar_9_str_CVJ13261	Acinetobacter_baumannii_AB_TG19617
Bacteroides_ovatus_ATCC_8483	Actinomyces_bowdenii_OH5050	Acinetobacter_baumannii_AB_TG2018
Bacteroides_ovatus_CL02T12C04	Actinomyces_cardiffensis_F0333	Acinetobacter_baumannii_AB_TG2022
Bacteroides_ovatus_CL03T12C18	Actinomyces_europaeus_ACS_120_V_Col10b	Acinetobacter_baumannii_AB_TG2023
Bacteroides_ovatus_SD_CC_2a	Actinomyces_europaeus_UMB0652_ERR1203664_17957_1_76_1	Acinetobacter_baumannii_AB_TG2026
Bacteroides_ovatus_SD_CMC_3f	Actinomyces_georgiae_DSM_6843	Acinetobacter_baumannii_AB_TG2028
Bacteroides_plebeius_M12_DSM_17135	Actinomyces_gerencseriae_DSM_6844	Acinetobacter_baumannii_AB_TG2030
Bacteroides_salanitronis_DSM_18170	Actinomyces_graevenitzii_C83	Acinetobacter_baumannii_AB_TG2031
Bacteroides_sp_1_1_30	Actinomyces_hongkongensis_HKU8	Acinetobacter_baumannii_AB_TG27335
Bacteroides_sp_1_1_6	Actinomyces_israelii_DSM_43320	Acinetobacter_baumannii_AB_TG27339
Bacteroides_sp_2_1_22	Actinomyces_johnsonii_F0510	Acinetobacter_baumannii_AB_TG27343
Bacteroides_sp_2_1_33B	Actinomyces_johnsonii_F0542	Acinetobacter_baumannii_AB0057
Bacteroides_sp_2_2_4	Actinomyces_massiliensis_4401292	Acinetobacter_baumannii_Ab11111
Bacteroides_sp_20_3	Actinomyces_massiliensis_F0489	Acinetobacter_baumannii_AB1H8
Bacteroides_sp_3_1_19	Actinomyces_meyeri_DSM_20733	Acinetobacter_baumannii_AB210
Bacteroides_sp_3_1_23	Actinomyces_naeslundii_ERR2221356	Acinetobacter_baumannii_AB307_0294
Bacteroides_sp_3_1_33FAA	Actinomyces_naeslundii_str_Howell_279	Acinetobacter_baumannii_AB31
Bacteroides_sp_3_1_40A	Actinomyces_odontolyticus_ATCC_17982	Acinetobacter_baumannii_Ab33333
Bacteroides_sp_3_2_5	Actinomyces_odontolyticus_F0309	Acinetobacter_baumannii_AB405E4
Bacteroides_sp_4_1_36	Actinomyces_oris_K20	Acinetobacter_baumannii_Ab44444
Bacteroides_sp_4_3_47FAA	Actinomyces_oris_T14V	Acinetobacter_baumannii_AB4A3
Bacteroides_sp_9_1_42FAA	Actinomyces_sp_HPA0247	Acinetobacter_baumannii_AB5256
Bacteroides_sp_D1	Actinomyces_sp_ICM39	Acinetobacter_baumannii_AB5711
Bacteroides_sp_D2	Actinomyces_sp_ICM47	Acinetobacter_baumannii_AB900
Bacteroides_sp_D20	Actinomyces_timonensis_DSM_23838	Acinetobacter_baumannii_ABIsac_ColiR
Bacteroides_sp_D22	Actinomyces_turicensis_ACS_279_V_Col4	Acinetobacter_baumannii_ABNIH1
Bacteroides_thetaiotaomicron_CL09T03C10	Actinomyces_urogenitalis_DSM_15434	Acinetobacter_baumannii_ABNIH11
Bacteroides_thetaiotaomicron_dnLKV9	Actinomyces_urogenitalis_S6_C4	Acinetobacter_baumannii_ABNIH14
Bacteroides_thetaiotaomicron_VPI_5482	Actinomyces_viscosus_C505	Acinetobacter_baumannii_ABNIH15
Bacteroides_uniformis_ATCC_8492	Acutalibacter_muris_KB18	Acinetobacter_baumannii_ABNIH16
Bacteroides_uniformis_CL03T00C23	Aerococcus_viridans_ATCC_11563	Acinetobacter_baumannii_ABNIH18
Bacteroides_uniformis_CL03T12C37	Aeromonas_caviae_Ae398	Acinetobacter_baumannii_ABNIH19
Bacteroides_uniformis_dnLKV2	Aeromonas_caviae_FDAARGOS_72	Acinetobacter_baumannii_ABNIH22
Bacteroides_vulgatus_ATCC_8482	Aeromonas_caviae_FDAARGOS_75	Acinetobacter_baumannii_ABNIH23
Bacteroides_vulgatus_CL09T03C04	Aeromonas_dhakensis_173	Acinetobacter_baumannii_ABNIH25
Bacteroides_vulgatus_dnLKV7	Aeromonas_dhakensis_277	Acinetobacter_baumannii_ABNIH26
Bacteroides_vulgatus_PC510	Aeromonas_dhakensis_SSU	Acinetobacter_baumannii_ABNIH3
Bacteroides_xylanisolvens_CL03T12C04	Aeromonas_hydrophila_116	Acinetobacter_baumannii_ABNIH4
Bacteroides_xylanisolvens_SD_CC_1b	Aeromonas_hydrophila_14	Acinetobacter_baumannii_ABNIH5
Bacteroides_xylanisolvens_XB1A	Aeromonas_hydrophila_187	Acinetobacter_baumannii_ABNIH6
Bifidobacterium_dentium_ATCC_27678	Aeromonas_hydrophila_259	Acinetobacter_baumannii_AC12
Bifidobacterium_dentium_ATCC_27679	Aeromonas_hydrophila_AH10	Acinetobacter_baumannii_AC30
Bifidobacterium_dentium_Bd1	Aeromonas_hydrophila_ML09_119	Acinetobacter_baumannii_ACICU
Bifidobacterium_dentium_JCVIHMP022	Aeromonas_hydrophila_RB_AH	Acinetobacter_baumannii_ANC_4097
Bifidobacterium_longum_DJO10A	Aeromonas_hydrophila_SNUFPC_A8	Acinetobacter_baumannii_ATCC_17978
Bifidobacterium_longum_longum_CCUG_52486	Aeromonas_hydrophila_subsp_hydrophila_ATCC_7966	Acinetobacter_baumannii_ATCC_19606
Bifidobacterium_longum_longum_JCM_1217	Aeromonas_jandaei_Riv2	Acinetobacter_baumannii_AYE
Bifidobacterium_longum_longum_JDM301	Aeromonas_media_ARB13	Acinetobacter_baumannii_BZICU_2
Bifidobacterium_longum_subsp_longum_1_6B	Aeromonas_media_WS	Acinetobacter_baumannii_Canada_BC_5
Bifidobacterium_longum_subsp_longum_44B	Aeromonas_veronii_AER39	Acinetobacter_baumannii_Canada_BC1
Bifidobacterium_longum_subsp_longum_CMCC_P0001	Aeromonas_veronii_AER397	Acinetobacter_baumannii_IS_116
Bifidobacterium_longum_subsp_longum_F8	Aeromonas_veronii_AMC34	Acinetobacter_baumannii_IS_123
Bifidobacterium_longum_subsp_longum_KACC_91563	Aeromonas_veronii_AMC35	Acinetobacter_baumannii_IS_143
Brachyspira_pilosicoli_B2904	Aeromonas_veronii_AVNIH1	Acinetobacter_baumannii_IS_235
Brachyspira_pilosicoli_WesB	Aeromonas_veronii_B565	Acinetobacter_baumannii_IS_251
Capnocytophaga_sp_oral_taxon_329_str_F0087	Aeromonas_veronii_TH0426	Acinetobacter_baumannii_IS_58
Citrobacter_youngae_ATCC_29220	Afipia_birgiae_34632	Acinetobacter_baumannii_LAC_4
Clostridium_asparagiforme_DSM_15981	Aggregatibacter_aphrophilus_ATCC_33389	Acinetobacter_baumannii_MDR_TJ
Clostridium_butyricum_5521	Aggregatibacter_aphrophilus_F0387	Acinetobacter_baumannii_MDR_ZJ06
Clostridium_butyricum_60E_3	Aggregatibacter_aphrophilus_NJ8700	Acinetobacter_baumannii_MSP4_16
Clostridium_butyricum_DKU_01	Aggregatibacter_aphrophilus_W10433	Acinetobacter_baumannii_Naval_113
Clostridium_butyricum_E4_str_BoNT_E_BL5262	Aggregatibacter_segnis_933_AAPH_107_59761_2565235	Acinetobacter_baumannii_Naval_13
Clostridium_celatum_DSM_1785	Aggregatibacter_segnis_ATCC_33393	Acinetobacter_baumannii_Naval_17
Clostridium_citroniae_WAL_17108	Akkermansia_muciniphila_ATCC_BAA_835	Acinetobacter_baumannii_Naval_18
Clostridium_clostridioforme_2_1_49FAA	Akkermansia_muciniphila_YL44	Acinetobacter_baumannii_Naval_2
Clostridium_clostridioforme_90A1	Akkermansia_sp_KLE1797	Acinetobacter_baumannii_Naval_21
Clostridium_clostridioforme_90A3	Akkermansia_sp_KLE1798	Acinetobacter_baumannii_Naval_57
Clostridium_clostridioforme_90A4	Alcaligenes_faecalis_NBIB_017	Acinetobacter_baumannii_Naval_72
Clostridium_clostridioforme_90A6	Alcaligenes_faecalis_subsp_faecalis_NBRC_13111	Acinetobacter_baumannii_Naval_78
Clostridium_clostridioforme_90A8	Alcaligenes_faecalis_subsp_faecalis_NCIB_8687	Acinetobacter_baumannii_Naval_81
Clostridium_clostridioforme_90B1	Alcaligenes_faecalis_ZD02	Acinetobacter_baumannii_Naval_82
Clostridium_clostridioforme_CM201	Aliivibrio_fischeri_ES114	Acinetobacter_baumannii_Naval_83
Clostridium_colicanis_209318	Aliivibrio_fischeri_MJ11	Acinetobacter_baumannii_NIPH_1362
Clostridium_hathewayi_12489931	Aliivibrio_salmonicida_LFI1238	Acinetobacter_baumannii_NIPH_146
Clostridium_leptum_DSM_753	Alistipes_finegoldii_DSM_17242	Acinetobacter_baumannii_NIPH_1669
Clostridium_perfringens_C_str_JGS1495	Alistipes_ihumii_AP11	Acinetobacter_baumannii_NIPH_1734
Clostridium_perfringens_CPE_str_F4969	Alistipes_nov_ERR2221210	Acinetobacter_baumannii_NIPH_190
Clostridium_perfringens_D_str_JGS1721	Alistipes_onderdonkii_DSM_19147	Acinetobacter_baumannii_NIPH_201
Clostridium_perfringens_E_str_JGS1987	Alistipes_onderdonkii_ERR1022348	Acinetobacter_baumannii_NIPH_2061
Clostridium_perfringens_F262	Alistipes_onderdonkii_ERR1022461	Acinetobacter_baumannii_NIPH_24
Clostridium_perfringens_NCTC_8239	Alistipes_onderdonkii_ERR1203947	Acinetobacter_baumannii_NIPH_290
Clostridium_perfringens_str_13	Alistipes_onderdonkii_ERR1204041	Acinetobacter_baumannii_NIPH_329
Clostridium_perfringens_WAL_14572	Alistipes_onderdonkii_ERR2221102	Acinetobacter_baumannii_NIPH_335
Clostridium_saccharoperbutylacetonicum_N1_4_HMT	Alistipes_onderdonkii_ERR2230089	Acinetobacter_baumannii_NIPH_410
Clostridium_sartagoforme_AAU1	Alistipes_onderdonkii_ERR2230093	Acinetobacter_baumannii_NIPH_527
Clostridium_sp_7_2_43FAA	Alistipes_senegalensis_JC50	Acinetobacter_baumannii_NIPH_528
Clostridium_stercorarium_subsp_stercorarium_DSM_8532	Alistipes_shahii_ERR2221103	Acinetobacter_baumannii_NIPH_60
Collinsella_tanakaei_YIT_12063	Alistipes_shahii_ERR2221307	Acinetobacter_baumannii_NIPH_601
Corynebacterium_efficiens_YS_314	Alistipes_shahii_ERR2221376	Acinetobacter_baumannii_NIPH_615
Corynebacterium_glucuronolyticum_ATCC_51866	Alistipes_shahii_WAL_8301	Acinetobacter_baumannii_NIPH_67
Corynebacterium_glucuronolyticum_ATCC_51867	Alistipes_sp_AL_1	Acinetobacter_baumannii_NIPH_70
Cutibacterium_acnes_266	Alistipes_sp_cv1_ERR1022444	Acinetobacter_baumannii_NIPH_80
Cutibacterium_acnes_6609	Alistipes_sp_HGB5	Acinetobacter_baumannii_OIFC0162
Cutibacterium_acnes_ATCC_11828	Alistipes_timonensis_ERR2221390	Acinetobacter_baumannii_OIFC032
Cutibacterium_acnes_C1	Alistipes_timonensis_JC136	Acinetobacter_baumannii_OIFC035
Cutibacterium_acnes_FZ1_2_0	Alkalibaculum_bacchi_DSM_22112_Ga0244545_101	Acinetobacter_baumannii_OIFC047
Cutibacterium_acnes_HL001PA1	Alkaliphilus_transvaalensis_ATCC_700919	Acinetobacter_baumannii_OIFC065
Cutibacterium_acnes_HL002PA1	Allobaculum_stercoricanis_DSM_13633	Acinetobacter_baumannii_OIFC074
Cutibacterium_acnes_HL002PA2	Alloiococcus_otitis_ATCC_51267	Acinetobacter_baumannii_OIFC087
Cutibacterium_acnes_HL002PA3	Alloprevotella_rava_F0323	Acinetobacter_baumannii_OIFC098
Cutibacterium_acnes_HL005PA1	Alloprevotella_tannerae_ATCC_51259	Acinetobacter_baumannii_OIFC099
Cutibacterium_acnes_HL005PA2	Alloscardovia_omnicolens_1036_GVAG_103_587_17548_30_31	Acinetobacter_baumannii_OIFC109
Cutibacterium_acnes_HL005PA4	Alloscardovia_omnicolens_DSM_21503	Acinetobacter_baumannii_OIFC110
Cutibacterium_acnes_HL007PA1	Alloscardovia_omnicolens_F0580	Acinetobacter_baumannii_OIFC111
Cutibacterium_acnes_HL013PA1	Amazonia_massiliensis_MS4	Acinetobacter_baumannii_OIFC137
Cutibacterium_acnes_HL013PA2	Aminivibrio_pyruvatiphilus_DSM_25964	Acinetobacter_baumannii_OIFC143
Cutibacterium_acnes_HL020PA1	Anaerobaculum_hydrogeniformans_OS1_ATCC_BAA_1850	Acinetobacter_baumannii_OIFC180
Cutibacterium_acnes_HL025PA1	Anaerobiospirillum_succiniciproducens_DSM_640001	Acinetobacter_baumannii_OIFC189
Cutibacterium_acnes_HL027PA1	Anaerococcus_hydrogenalis_ACS_025_V_Sch4	Acinetobacter_baumannii_OIFC338
Cutibacterium_acnes_HL027PA2	Anaerococcus_hydrogenalis_DSM_7454	Acinetobacter_baumannii_SDF
Cutibacterium_acnes_HL030PA1	Anaerococcus_lactolyticus_ATCC_51172	Acinetobacter_baumannii_TCDC_AB0715
Cutibacterium_acnes_HL036PA1	Anaerococcus_lactolyticus_S7_1_13	Acinetobacter_baumannii_TYTH_1
Cutibacterium_acnes_HL036PA2	Anaerococcus_obesiensis_ph10	Acinetobacter_baumannii_UMB001
Cutibacterium_acnes_HL037PA1	Anaerococcus_tetradius_ATCC_35098	Acinetobacter_baumannii_UMB003
Cutibacterium_acnes_HL038PA1	Anaerococcus_tetradius_MJR8151	Acinetobacter_baumannii_W7282
Cutibacterium_acnes_HL043PA1	Anaerococcus_vaginalis_ATCC_51170	Acinetobacter_baumannii_WC_348
Cutibacterium_acnes_HL043PA2	Anaerofustis_stercorihominis_DSM_17244	Acinetobacter_baumannii_WC_692
Cutibacterium_acnes_HL045PA1	Anaeroglobus_geminatus_F0357	Acinetobacter_baumannii_WC_A_694
Cutibacterium_acnes_HL046PA1	Anaeroplasma_bactoclasticum_ATCC_27112	Acinetobacter_baumannii_WC_A_92
Cutibacterium_acnes_HL046PA2	Anaerosalibacter_bizertensis_Med78_601_WT_4W_RMD_3	Acinetobacter_baumannii_WM99c
Cutibacterium_acnes_HL050PA1	Anaerosalibacter_massiliensis_ND1	Acinetobacter_baumannii_ZWS1122
Cutibacterium_acnes_HL050PA2	Anaerosporobacter_mobilis_DSM_15930	Acinetobacter_baumannii_ZWS1219
Cutibacterium_acnes_HL050PA3	Anaerostipes_caccae_DSM_14662	Acinetobacter_calcoaceticus_ANC_3680
Cutibacterium_acnes_HL053PA1	Anaerostipes_caccae_ERR1203925	Acinetobacter_calcoaceticus_ANC_3811
Cutibacterium_acnes_HL053PA2	Anaerostipes_caccae_ERR171259	Acinetobacter_calcoaceticus_DSM_30006_CIP_81_8
Cutibacterium_acnes_HL056PA1	Anaerostipes_caccae_ERR2221104	Acinetobacter_calcoaceticus_NIPH_13
Cutibacterium_acnes_HL059PA1	Anaerostipes_caccae_ERR2221232	Acinetobacter_calcoaceticus_PHEA_2
Cutibacterium_acnes_HL059PA2	Anaerostipes_hadrus_DSM_3319	Acinetobacter_calcoaceticus_RUH2202
Cutibacterium_acnes_HL060PA1	Anaerostipes_hadrus_ERR1022288	Acinetobacter_calcoaceticus_subsp_anitratus_XM1570
Cutibacterium_acnes_HL063PA1	Anaerostipes_hadrus_ERR1022326	Acinetobacter_calcoaceticus_TG19585
Cutibacterium_acnes_HL063PA2	Anaerostipes_hadrus_ERR1022376	Acinetobacter_calcoaceticus_TG19588
Cutibacterium_acnes_HL067PA1	Anaerostipes_hadrus_ERR1022422	Acinetobacter_calcoaceticus_TG19593
Cutibacterium_acnes_HL072PA1	Anaerostipes_hadrus_ERR1022423	Acinetobacter_johnsonii_ANC_3681
Cutibacterium_acnes_HL072PA2	Anaerostipes_hadrus_ERR1022473	Acinetobacter_johnsonii_CIP_64_6
Cutibacterium_acnes_HL074PA1	Anaerostipes_hadrus_ERR2221197	Acinetobacter_johnsonii_SH046
Cutibacterium_acnes_HL078PA1	Anaerostipes_hadrus_ERR2221199	Acinetobacter_junii_CIP_107470
Cutibacterium_acnes_HL082PA1	Anaerostipes_nov_ERR2221209	Acinetobacter_junii_CIP_64_5
Cutibacterium_acnes_HL082PA2	Anaerostipes_sp_3_2_56FAA	Acinetobacter_junii_NIPH_182
Cutibacterium_acnes_HL083PA1	Anaerotignum_lactatifermentans_DSM_14214	Acinetobacter_junii_SH205
Cutibacterium_acnes_HL083PA2	Anaerotignum_propionicum_DSM_1682	Acinetobacter_lwoffii_CIP_70_31
Cutibacterium_acnes_HL086PA1	Anaerotruncus_nov_ERR2221396	Acinetobacter_lwoffii_ERR2221242
Cutibacterium_acnes_HL087PA2	Anaerovorax_odorimutans_DSM_5092	Acinetobacter_lwoffii_NCTC_5866
Cutibacterium_acnes_HL087PA3	Aneurinibacillus_aneurinilyticus_ATCC_12856	Acinetobacter_lwoffii_NIPH_478
Cutibacterium_acnes_HL092PA1	Arcanobacterium_haemolyticum_DSM_20595	Acinetobacter_lwoffii_NIPH_715
Cutibacterium_acnes_HL096PA1	Arthrobacter_castelli_DSM_16402	Acinetobacter_lwoffii_SH145
Cutibacterium_acnes_HL096PA2	Atopobium_minutum_10063974	Acinetobacter_lwoffii_TG19636
Cutibacterium_acnes_HL096PA3	Atopobium_parvulum_DSM_20469	Acinetobacter_lwoffii_WJ10621
Cutibacterium_acnes_HL097PA1	Atopobium_rimae_ATCC_49626	Acinetobacter_pittii_AP_882
Cutibacterium_acnes_HL099PA1	Atopobium_vaginae_CMW7778A	Acinetobacter_pittii_IEC338SC
Cutibacterium_acnes_HL103PA1	Atopobium_vaginae_DSM_15829	Acinetobacter_pittii_WC_136
Cutibacterium_acnes_HL110PA1	Atopobium_vaginae_PB189_T1_4	Acinetobacter_sp_OIFC021
Cutibacterium_acnes_HL110PA2	Bacillus_amyloliquefaciens_DSM7	Acinetobacter_sp_WC_141
Cutibacterium_acnes_HL110PA3	Bacillus_amyloliquefaciens_FZB42	Acinetobacter_sp_WC_323
Cutibacterium_acnes_HL110PA4	Bacillus_amyloliquefaciens_LL3	Aneurinibacillus_aneurinilyticus_ATCC_12856
Cutibacterium_acnes_J139	Bacillus_amyloliquefaciens_subsp_amyloliquefaciens_DC_12	Bacillus_pseudomycoides_219298
Cutibacterium_acnes_J165	Bacillus_amyloliquefaciens_TA208	Bacillus_toyonensis_BAG1O_2
Cutibacterium_acnes_KPA171202	Bacillus_amyloliquefaciens_XH7	Bacillus_toyonensis_HuB4_10
Cutibacterium_acnes_PRP_38	Bacillus_amyloliquefaciens_Y2	Bacillus_wiedmannii_BAG2X1_2
Cutibacterium_acnes_SK137	Bacillus_andreraoultii_KW_12	Bacillus_wiedmannii_BAG5X2_1
Cutibacterium_acnes_SK182	Bacillus_atrophaeus_1013_1	Bacillus_wiedmannii_BAG6X1_1
Cutibacterium_acnes_SK187	Bacillus_atrophaeus_1013_2	Bacillus_wiedmannii_MM3
Cutibacterium_acnes_TypeIA2_P_acn17	Bacillus_atrophaeus_1942	Burkholderia_cepacia_GG4
Cutibacterium_acnes_TypeIA2_P_acn31	Bacillus_atrophaeus_ATCC_49822_1	Burkholderia_cepacia_LO6
Cutibacterium_acnes_TypeIA2_P_acn33	Bacillus_atrophaeus_ATCC_49822_2	Citrobacter_koseri_ATCC_BAA_895
Dysgonomonas_mossii_DSM_22836	Bacillus_atrophaeus_ATCC_9372_1	Citrobacter_koseri_FDAARGOS_164
Edwardsiella_tarda_080813	Bacillus_atrophaeus_ATCC_9372_2	Clostridioides_difficile_002_P50_2011
Edwardsiella_tarda_ATCC_23685	Bacillus_atrophaeus_BACI051_E	Clostridioides_difficile_050_P50_2011
Edwardsiella_tarda_C07_087	Bacillus_atrophaeus_BACI051_N	Clostridioides_difficile_2007855
Edwardsiella_tarda_EIB202	Bacillus_atrophaeus_C89	Clostridioides_difficile_630
Edwardsiella_tarda_FL6_60	Bacillus_atrophaeus_Detrick_1	Clostridioides_difficile_70_100_2010
Edwardsiella_tarda_NBRC_105688	Bacillus_atrophaeus_Detrick_2	Clostridioides_difficile_ATCC_43255
Enterococcus_cecorum_DSM_20682	Bacillus_atrophaeus_Detrick_3	Clostridioides_difficile_ATCC_9689
Enterococcus_faecalis_C19315WT	Bacillus_atrophaeus_DJHJ8	Clostridioides_difficile_BI1
Enterococcus_faecalis_str_C_19315_led_1b_pp_SCV	Bacillus_atrophaeus_str_Dugway	Clostridioides_difficile_CD196
Enterococcus_faecalis_UAA702	Bacillus_atrophaeus_UCMB_5137	Clostridioides_difficile_CD37
Enterococcus_faecium_E6012	Bacillus_cereus_03BB102	Clostridioides_difficile_CIP_107932
Enterococcus_faecium_E6045	Bacillus_cereus_03BB108	Clostridioides_difficile_M120
Enterococcus_faecium_VRE_108	Bacillus_cereus_172560W	Clostridioides_difficile_M68
Enterococcus_faecium_VRE_84	Bacillus_cereus_95	Clostridioides_difficile_NAP07
Escherichia_albertii_TW11588	Bacillus_cereus_AH1134	Clostridioides_difficile_NAP08
Escherichia_coli_0_1288	Bacillus_cereus_AH1271	Clostridioides_difficile_QCD_23m63
Escherichia_coli_0_1304	Bacillus_cereus_AH1272	Clostridioides_difficile_QCD_37x79
Escherichia_coli_042	Bacillus_cereus_AH1273	Clostridioides_difficile_QCD_63q42
Escherichia_coli_07798	Bacillus_cereus_AH187_F4810_72	Clostridioides_difficile_QCD_66c26
Escherichia_coli_09BKT078844	Bacillus_cereus_AH676	Clostridioides_difficile_QCD_76w55
Escherichia_coli_1_2264	Bacillus_cereus_AH820	Clostridioides_difficile_QCD_97b34
Escherichia_coli_1_2741	Bacillus_cereus_AND1407	Clostridioides_difficile_R20291
Escherichia_coli_10_0821	Bacillus_cereus_ATCC_10876	Clostridioides_mangenotii_LM2
Escherichia_coli_10_0833	Bacillus_cereus_ATCC_10987	Clostridioides_mangenotii_TR
Escherichia_coli_10_0869	Bacillus_cereus_ATCC_14579	Clostridium_botulinum_A_str_ATCC_19397
Escherichia_coli_101_1	Bacillus_cereus_ATCC_4342	Clostridium_botulinum_A_str_ATCC_3502
Escherichia_coli_1357	Bacillus_cereus_B4264	Clostridium_botulinum_A_str_Hall
Escherichia_coli_174750	Bacillus_cereus_B5_2	Clostridium_botulinum_A2_str_Kyoto
Escherichia_coli_174900	Bacillus_cereus_BAG1O_1	Clostridium_botulinum_A3_str_Loch_Maree
Escherichia_coli_178900	Bacillus_cereus_BAG1O_3	Clostridium_botulinum_B_str_Eklund_17B
Escherichia_coli_179100	Bacillus_cereus_BAG1X1_1	Clostridium_botulinum_Bf
Escherichia_coli_179550	Bacillus_cereus_BAG1X1_2	Clostridium_botulinum_BKT015925
Escherichia_coli_180050	Bacillus_cereus_BAG1X1_3	Clostridium_botulinum_C_str_Eklund
Escherichia_coli_180200	Bacillus_cereus_BAG1X2_1	Clostridium_botulinum_E1_str_BoNT_E_Beluga
Escherichia_coli_180600	Bacillus_cereus_BAG1X2_2	Clostridium_botulinum_E3_str_Alaska_E43
Escherichia_coli_1827_70	Bacillus_cereus_BAG1X2_3	Clostridium_botulinum_F_str_230613
Escherichia_coli_199900_1	Bacillus_cereus_BAG2O_1	Clostridium_sporogenes_ATCC_15579
Escherichia_coli_2_3916	Bacillus_cereus_BAG2O_2	Clostridium_sticklandii_DSM_519
Escherichia_coli_2_4168	Bacillus_cereus_BAG2O_3	Comamonas_testosteroni_ATCC_11996
Escherichia_coli_201600_1	Bacillus_cereus_BAG2X1_1	Comamonas_testosteroni_CNB_2
Escherichia_coli_2362_75	Bacillus_cereus_BAG2X1_3	Comamonas_testosteroni_KF_1
Escherichia_coli_2534_86	Bacillus_cereus_BAG3O_1	Comamonas_testosteroni_NBRC_100989
Escherichia_coli_2719100	Bacillus_cereus_BAG3O_2	Comamonas_testosteroni_S44
Escherichia_coli_2720900	Bacillus_cereus_BAG3X2_1	Corynebacterium_propinquum_DSM_44285
Escherichia_coli_2722950	Bacillus_cereus_BAG3X2_2	Corynebacterium_striatum_ATCC_6940
Escherichia_coli_2726800	Bacillus_cereus_BAG4O_1	Delftia_acidovorans_CCUG_15835
Escherichia_coli_2726950	Bacillus_cereus_BAG4X12_1	Delftia_acidovorans_CCUG_274B
Escherichia_coli_2729250	Bacillus_cereus_BAG4X2_1	Delftia_acidovorans_SPH_1
Escherichia_coli_2730350	Bacillus_cereus_BAG5O_1	Gordonia_terrae_C_6
Escherichia_coli_2730450	Bacillus_cereus_BAG5X1_1	Gordonia_terrae_NBRC_100016
Escherichia_coli_2731150	Bacillus_cereus_BAG5X12_1	Photorhabdus_luminescens_BA1
Escherichia_coli_2733950	Bacillus_cereus_BAG6O_1	Photorhabdus_luminescens_H1_H1_C1
Escherichia_coli_2735000	Bacillus_cereus_BAG6O_2	Photorhabdus_luminescens_NBAII_H75HRPL105
Escherichia_coli_2741950	Bacillus_cereus_BAG6X1_2	Pseudomonas_aeruginosa_152504
Escherichia_coli_2747800	Bacillus_cereus_BDRD_Cer4	Pseudomonas_aeruginosa_18A
Escherichia_coli_2749250	Bacillus_cereus_BDRD_ST196	Pseudomonas_aeruginosa_19BR
Escherichia_coli_2756500	Bacillus_cereus_BDRD_ST24	Pseudomonas_aeruginosa_213BR
Escherichia_coli_2762100	Bacillus_cereus_BDRD_ST26	Pseudomonas_aeruginosa_2192
Escherichia_coli_2770900	Bacillus_cereus_BGSC_6E1	Pseudomonas_aeruginosa_39016
Escherichia_coli_2780750	Bacillus_cereus_biovar_anthracis_str_CI	Pseudomonas_aeruginosa_9BR
Escherichia_coli_2785200	Bacillus_cereus_BMG1_7	Pseudomonas_aeruginosa_AH16
Escherichia_coli_2788150	Bacillus_cereus_E33L	Pseudomonas_aeruginosa_ATCC_14886
Escherichia_coli_2845350	Bacillus_cereus_F	Pseudomonas_aeruginosa_B136_33
Escherichia_coli_2845650	Bacillus_cereus_F65185	Pseudomonas_aeruginosa_C3719
Escherichia_coli_2846750	Bacillus_cereus_F837	Pseudomonas_aeruginosa_CI27
Escherichia_coli_2848050	Bacillus_cereus_FORC_005	Pseudomonas_aeruginosa_DK2
Escherichia_coli_2850400	Bacillus_cereus_FRI_35	Pseudomonas_aeruginosa_DQ8
Escherichia_coli_2850750	Bacillus_cereus_G9241	Pseudomonas_aeruginosa_E2
Escherichia_coli_2851500	Bacillus_cereus_G9842	Pseudomonas_aeruginosa_F22031
Escherichia_coli_2853500	Bacillus_cereus_H3081_97	Pseudomonas_aeruginosa_LCT_PA102
Escherichia_coli_2854350	Bacillus_cereus_HD73	Pseudomonas_aeruginosa_LESB58
Escherichia_coli_2860050	Bacillus_cereus_HuA2_1	Pseudomonas_aeruginosa_M18
Escherichia_coli_2860650	Bacillus_cereus_HuA2_3	Pseudomonas_aeruginosa_MPAO1_P1
Escherichia_coli_2861200	Bacillus_cereus_HuA2_4	Pseudomonas_aeruginosa_MPAO1_P2
Escherichia_coli_2862600	Bacillus_cereus_HuA2_9	Pseudomonas_aeruginosa_MRW44_1
Escherichia_coli_2864350	Bacillus_cereus_HuA3_9	Pseudomonas_aeruginosa_MSH_10
Escherichia_coli_2865200	Bacillus_cereus_HuA4_10	Pseudomonas_aeruginosa_NCGM2_S1
Escherichia_coli_2866350	Bacillus_cereus_HuB1_1	Pseudomonas_aeruginosa_NCMG1179
Escherichia_coli_2866450	Bacillus_cereus_HuB13_1	Pseudomonas_aeruginosa_PA14
Escherichia_coli_2866550	Bacillus_cereus_HuB2_9	Pseudomonas_aeruginosa_PA21_ST175
Escherichia_coli_2866750	Bacillus_cereus_HuB4_4	Pseudomonas_aeruginosa_PA45
Escherichia_coli_2867750	Bacillus_cereus_HuB5_5	Pseudomonas_aeruginosa_PA7
Escherichia_coli_2871950	Bacillus_cereus_IS075	Pseudomonas_aeruginosa_PABL056
Escherichia_coli_2872000	Bacillus_cereus_IS195	Pseudomonas_aeruginosa_PACS2
Escherichia_coli_2872800	Bacillus_cereus_IS845_00	Pseudomonas_aeruginosa_PADK2_CF510
Escherichia_coli_2875000	Bacillus_cereus_ISP2954	Pseudomonas_aeruginosa_PAK
Escherichia_coli_2875150	Bacillus_cereus_ISP3191	Pseudomonas_aeruginosa_PAO1
Escherichia_coli_3_2303	Bacillus_cereus_K_5975c	Pseudomonas_aeruginosa_PAO579
Escherichia_coli_3_2608	Bacillus_cereus_LCT_BC244	Pseudomonas_aeruginosa_PGPR2
Escherichia_coli_3_3884	Bacillus_cereus_m1293	Pseudomonas_aeruginosa_SJTD_1
Escherichia_coli_3_4870	Bacillus_cereus_m1550	Pseudomonas_aeruginosa_UCBPP_PA14
Escherichia_coli_3003	Bacillus_cereus_MC118	Pseudomonas_aeruginosa_XMG
Escherichia_coli_3006	Bacillus_cereus_MC67	Pseudomonas_monteilii_NBRC_103158
Escherichia_coli_3431	Bacillus_cereus_MSX_A1	Pseudomonas_monteilii_QM
Escherichia_coli_4_0522	Bacillus_cereus_MSX_A12	Pseudomonas_monteilii_USDA_ARS_USMARC_56711
Escherichia_coli_4_0967	Bacillus_cereus_MSX_D12	Pseudomonas_putida_B001
Escherichia_coli_4_1_47FAA	Bacillus_cereus_NC7401	Pseudomonas_putida_B6_2
Escherichia_coli_5_0588	Bacillus_cereus_NVH0597_99	Pseudomonas_putida_BIRD_1
Escherichia_coli_5_0959	Bacillus_cereus_Q1	Pseudomonas_putida_DLL_E4
Escherichia_coli_5_2239	Bacillus_cereus_R309803	Pseudomonas_putida_DOT_T1E
Escherichia_coli_536	Bacillus_cereus_Rock1_15	Pseudomonas_putida_F1
Escherichia_coli_53638	Bacillus_cereus_Rock1_3	Pseudomonas_putida_GB_1
Escherichia_coli_536A	Bacillus_cereus_Rock3_28	Pseudomonas_putida_H8234
Escherichia_coli_541_1	Bacillus_cereus_Rock3_29	Pseudomonas_putida_HB3267
Escherichia_coli_541_15	Bacillus_cereus_Rock3_42	Pseudomonas_putida_KT2440
Escherichia_coli_5412	Bacillus_cereus_Rock3_44	Pseudomonas_putida_LS46
Escherichia_coli_55989	Bacillus_cereus_Rock4_18	Pseudomonas_putida_NB2011
Escherichia_coli_5905	Bacillus_cereus_Rock4_2	Pseudomonas_putida_NBRC_14164
Escherichia_coli_6_0172	Bacillus_cereus_SJ1	Pseudomonas_putida_ND6
Escherichia_coli_7_1982	Bacillus_cereus_str_Schrouff	Pseudomonas_putida_PC2
Escherichia_coli_75	Bacillus_cereus_subsp_cytotoxis_NVH_391_98	Pseudomonas_putida_S12
Escherichia_coli_8_0416	Bacillus_cereus_TIAC219	Pseudomonas_putida_S16
Escherichia_coli_8_0566	Bacillus_cereus_VD014	Pseudomonas_putida_SJTE_1
Escherichia_coli_8_0569	Bacillus_cereus_VD021	Pseudomonas_putida_TRO1
Escherichia_coli_8_0586	Bacillus_cereus_VD022	Pseudomonas_putida_W619
Escherichia_coli_8_2524	Bacillus_cereus_VD045	Rhizobium_leguminosarum_bv_phaseoli_4292
Escherichia_coli_83972	Bacillus_cereus_VD048	Rhizobium_leguminosarum_bv_phaseoli_CCGM1
Escherichia_coli_88_0221	Bacillus_cereus_VD102	Rhizobium_leguminosarum_bv_viciae_WSM1481
Escherichia_coli_88_1042	Bacillus_cereus_VD107	Rhizobium_leguminosarum_Vaf_108
Escherichia_coli_88_1467	Bacillus_cereus_VD115	Serratia_odorifera_DSM_4582
Escherichia_coli_89_0511	Bacillus_cereus_VD118	Tannerella_forsythia_ATCC_43037
Escherichia_coli_9_0111	Bacillus_cereus_VD131	Vibrio_furnissii_CIP_102972
Escherichia_coli_9_1649	Bacillus_cereus_VD133	Vibrio_furnissii_NCTC_11218
Escherichia_coli_90_0039	Bacillus_cereus_VD136	Vibrio_harveyi_1DA3
Escherichia_coli_90_0091	Bacillus_cereus_VD140	Vibrio_parahaemolyticus_10329
Escherichia_coli_90_2281	Bacillus_cereus_VD142	Vibrio_parahaemolyticus_AN_5034
Escherichia_coli_900105_10e	Bacillus_cereus_VD146	Vibrio_parahaemolyticus_AQ3810
Escherichia_coli_93_001	Bacillus_cereus_VD148	Vibrio_parahaemolyticus_BB22OP
Escherichia_coli_93_0055	Bacillus_cereus_VD154	Vibrio_parahaemolyticus_FORC_008
Escherichia_coli_93_0056	Bacillus_cereus_VD156	Vibrio_parahaemolyticus_PCV08_7
Escherichia_coli_93_0624	Bacillus_cereus_VD166	Vibrio_parahaemolyticus_RIMD_2210633
Escherichia_coli_94_0618	Bacillus_cereus_VD169	Vibrio_parahaemolyticus_SNUVpS_1
Escherichia_coli_95_0083	Bacillus_cereus_VD184	Vibrio_sinaloensis_AD032
Escherichia_coli_95_0183	Bacillus_cereus_VD196	Vibrio_sinaloensis_DSM_21326
Escherichia_coli_95_0941	Bacillus_cereus_VD200
Escherichia_coli_95_0943	Bacillus_cereus_VD214
Escherichia_coli_95_1288	Bacillus_cereus_VDM006
Escherichia_coli_96_0107	Bacillus_cereus_VDM021
Escherichia_coli_96_0109	Bacillus_cereus_VDM034
Escherichia_coli_96_0427	Bacillus_cereus_VDM053
Escherichia_coli_96_0428	Bacillus_cereus_VDM062
Escherichia_coli_96_0497	Bacillus_cereus_W
Escherichia_coli_96_0932	Bacillus_firmus_DS1
Escherichia_coli_96_0939	Bacillus_halotolerans_RRC_101
Escherichia_coli_96_154	Bacillus_infantis_NRRL_B_14911
Escherichia_coli_97_0003	Bacillus_kwashiorkori_SIT6
Escherichia_coli_97_0007	Bacillus_licheniformis_5NAP23
Escherichia_coli_97_0010	Bacillus_licheniformis_ATCC_14580
Escherichia_coli_97_0246	Bacillus_licheniformis_ERR2221106
Escherichia_coli_97_0259	Bacillus_licheniformis_ERR2230107
Escherichia_coli_97_0264	Bacillus_licheniformis_ERR2230161
Escherichia_coli_99_0670	Bacillus_licheniformis_HRBL_15TDI7
Escherichia_coli_99_0672	Bacillus_massilioanorexius_AP8
Escherichia_coli_99_0678	Bacillus_massiliosenegalensis_JC6
Escherichia_coli_99_0713	Bacillus_megaterium_27Col1_1E
Escherichia_coli_99_0741	Bacillus_megaterium_DSM319
Escherichia_coli_99_0814	Bacillus_megaterium_NBRC_15308_ATCC_14581
Escherichia_coli_99_0815	Bacillus_megaterium_NCT_2
Escherichia_coli_99_0816	Bacillus_megaterium_QM_B1551
Escherichia_coli_99_0839	Bacillus_megaterium_SF185
Escherichia_coli_99_0848	Bacillus_megaterium_WSH_002
Escherichia_coli_99_1753	Bacillus_mojavensis_RO_H_1
Escherichia_coli_99_1762	Bacillus_mycoides_AH603
Escherichia_coli_99_1775	Bacillus_mycoides_AH621
Escherichia_coli_99_1781	Bacillus_mycoides_BHP
Escherichia_coli_99_1805	Bacillus_mycoides_BtB2_4
Escherichia_coli_AA86	Bacillus_mycoides_CER057
Escherichia_coli_ABU_83972	Bacillus_mycoides_CER074
Escherichia_coli_AD30	Bacillus_mycoides_DSM_2048
Escherichia_coli_AI27	Bacillus_mycoides_VD078
Escherichia_coli_APEC_O1	Bacillus_mycoides_VDM019
Escherichia_coli_APEC_O78	Bacillus_mycoides_VDM022
Escherichia_coli_ARS4_2123	Bacillus_nealsonii_AAU1
Escherichia_coli_ATCC_25922	Bacillus_nov_ERR2221302
Escherichia_coli_ATCC_700728	Bacillus_paralicheniformis_ATCC_9945a
Escherichia_coli_ATCC_8739	Bacillus_pseudomycoides_219298
Escherichia_coli_B_str_REL606	Bacillus_pseudomycoides_Rock1_4
Escherichia_coli_B088	Bacillus_pseudomycoides_Rock3_17
Escherichia_coli_B093	Bacillus_rubiinfantis_mt2
Escherichia_coli_B171	Bacillus_smithii_7_3_47FAA
Escherichia_coli_B185	Bacillus_sonorensis_L12
Escherichia_coli_B354	Bacillus_sp_7_6_55CFAA_CT2
Escherichia_coli_B41	Bacillus_subtilis_B_1
Escherichia_coli_B799	Bacillus_subtilis_BSn5
Escherichia_coli_B7A	Bacillus_subtilis_ERR2221132
Escherichia_coli_BCE001_MS16	Bacillus_subtilis_QB928
Escherichia_coli_BCE002_MS12	Bacillus_subtilis_str_168
Escherichia_coli_BCE006_MS_23	Bacillus_subtilis_subsp_natto_BEST195
Escherichia_coli_BCE007_MS_11	Bacillus_subtilis_subsp_spizizenii_ATCC_6633
Escherichia_coli_BCE008_MS_13	Bacillus_subtilis_subsp_spizizenii_DV1_B_1
Escherichia_coli_BCE011_MS_01	Bacillus_subtilis_subsp_spizizenii_str_W23
Escherichia_coli_BCE019_MS_13	Bacillus_subtilis_subsp_spizizenii_TU_B_10
Escherichia_coli_BCE030_MS_09	Bacillus_subtilis_subsp_subtilis_516_BAMY_102_633920_16710904
Escherichia_coli_BCE032_MS_12	Bacillus_subtilis_subsp_subtilis_6051_HGW
Escherichia_coli_BCE034_MS_14	Bacillus_subtilis_subsp_subtilis_str_BAB_1
Escherichia_coli_BL21	Bacillus_subtilis_subsp_subtilis_str_BSP1
Escherichia_coli_BL21DE3	Bacillus_subtilis_subsp_subtilis_str_JH642
Escherichia_coli_BW2952	Bacillus_subtilis_subsp_subtilis_str_NCIB_3610
Escherichia_coli_C_34666	Bacillus_subtilis_subsp_subtilis_str_RO_NN_1
Escherichia_coli_C639_08	Bacillus_subtilis_subsp_subtilis_str_SMY
Escherichia_coli_C844_97	Bacillus_thermoamylovorans_1A1
Escherichia_coli_CB7326	Bacillus_thuringiensis_BMB171
Escherichia_coli_CFT073	Bacillus_thuringiensis_Bt407
Escherichia_coli_chi7122	Bacillus_thuringiensis_ERR2230164
Escherichia_coli_cloneA_i1	Bacillus_thuringiensis_HD_771
Escherichia_coli_CUMT8	Bacillus_thuringiensis_HD_789
Escherichia_coli_DEC10A	Bacillus_thuringiensis_HD571
Escherichia_coli_DEC10B	Bacillus_thuringiensis_IBL_200
Escherichia_coli_DEC10C	Bacillus_thuringiensis_IBL_4222
Escherichia_coli_DEC10D	Bacillus_thuringiensis_MC28
Escherichia_coli_DEC10E	Bacillus_thuringiensis_serovar_andalousiensis_BGSC_4AW1
Escherichia_coli_DEC10F	Bacillus_thuringiensis_serovar_berliner_ATCC_10792
Escherichia_coli_DEC11A	Bacillus_thuringiensis_serovar_chinensis_CT_43
Escherichia_coli_DEC11B	Bacillus_thuringiensis_serovar_finitimus_YBT_020
Escherichia_coli_DEC11C	Bacillus_thuringiensis_serovar_huazhongensis_BGSC_4BD1
Escherichia_coli_DEC11D	Bacillus_thuringiensis_serovar_konkukian_str_97_27
Escherichia_coli_DEC11E	Bacillus_thuringiensis_serovar_kurstaki_str_HD73
[truncated: 5,594 more rows]
